# Supplementary material for: Local scale interventions dominate over catchment scale controls to accelerate the recovery of a degraded stream
Source: PLoS One. 2021 Jun 17;16(6):e0252983. doi: 10.1371/journal.pone.0252983 (PMC8211276; doi:10.1371/journal.pone.0252983)
Supplement: S1 Table — (XLSX) [file pone.0252983.s001.xlsx]

## Sheet: Sheet2
OBJECTID *	Source	Chainage	Source	Easting	Northing	Distance from left_bank	Elevation
978	LiDAR 2019	28.814	LiDAR 2019	551382	5835973	0	58.758
977	LiDAR 2019	28.814	LiDAR 2019	551382	5835973	1.90165	58.127
976	LiDAR 2019	28.814	LiDAR 2019	551382	5835973	3.90162	57.214
975	LiDAR 2019	28.814	LiDAR 2019	551382	5835973	5.90164	56.639
974	LiDAR 2019	28.814	LiDAR 2019	551382	5835973	7.9016	56.355
973	LiDAR 2019	28.814	LiDAR 2019	551382	5835973	9.90162	56.118
972	LiDAR 2019	28.814	LiDAR 2019	551382	5835973	11.9017	55.913
971	LiDAR 2019	28.814	LiDAR 2019	551382	5835973	13.9017	55.582
970	LiDAR 2019	28.814	LiDAR 2019	551382	5835973	15.9017	55.604
969	LiDAR 2019	28.814	LiDAR 2019	551382	5835973	17.9016	55.637
968	LiDAR 2019	28.814	LiDAR 2019	551382	5835973	19.9016	55.669
967	LiDAR 2019	28.814	LiDAR 2019	551382	5835973	21.9016	55.687
966	LiDAR 2019	28.814	LiDAR 2019	551382	5835973	23.9016	55.738
965	LiDAR 2019	28.814	LiDAR 2019	551382	5835973	25.9016	56.072
964	LiDAR 2019	28.814	LiDAR 2019	551382	5835973	27.9017	56.68
963	LiDAR 2019	28.814	LiDAR 2019	551382	5835973	29.9017	56.888
962	LiDAR 2019	28.814	LiDAR 2019	551382	5835973	31.9017	57.011
961	LiDAR 2019	28.814	LiDAR 2019	551382	5835973	33.9016	58.679
675	LiDAR 2019	75.5739	LiDAR 2019	551428	5835973	0	59.024
674	LiDAR 2019	75.5739	LiDAR 2019	551428	5835973	1.96183	58.773
673	LiDAR 2019	75.5739	LiDAR 2019	551428	5835973	3.96186	56.253
672	LiDAR 2019	75.5739	LiDAR 2019	551428	5835973	5.96188	55.842
671	LiDAR 2019	75.5739	LiDAR 2019	551428	5835973	7.96182	55.721
670	LiDAR 2019	75.5739	LiDAR 2019	551428	5835973	9.96184	55.592
669	LiDAR 2019	75.5739	LiDAR 2019	551428	5835973	11.9619	55.598
668	LiDAR 2019	75.5739	LiDAR 2019	551428	5835973	13.9619	55.605
667	LiDAR 2019	75.5739	LiDAR 2019	551428	5835973	15.9618	55.611
666	LiDAR 2019	75.5739	LiDAR 2019	551428	5835973	17.9619	55.689
665	LiDAR 2019	75.5739	LiDAR 2019	551428	5835973	19.9619	56.008
664	LiDAR 2019	75.5739	LiDAR 2019	551428	5835973	21.9619	56.506
663	LiDAR 2019	75.5739	LiDAR 2019	551428	5835973	23.9618	57.221
662	LiDAR 2019	75.5739	LiDAR 2019	551428	5835973	25.9619	57.623
78	LiDAR 2019	130.225	LiDAR 2019	551475	5835993	2.69635	57.445
77	LiDAR 2019	130.225	LiDAR 2019	551475	5835993	4.19711	56.537
76	LiDAR 2019	130.225	LiDAR 2019	551475	5835993	6.19705	56.083
75	LiDAR 2019	130.225	LiDAR 2019	551475	5835993	8.197	55.662
74	LiDAR 2019	130.225	LiDAR 2019	551475	5835993	10.1969	55.654
73	LiDAR 2019	130.225	LiDAR 2019	551475	5835993	12.1969	55.634
72	LiDAR 2019	130.225	LiDAR 2019	551475	5835993	14.1969	55.618
71	LiDAR 2019	130.225	LiDAR 2019	551475	5835993	16.1969	55.602
70	LiDAR 2019	130.225	LiDAR 2019	551475	5835993	18.1969	55.624
69	LiDAR 2019	130.225	LiDAR 2019	551475	5835993	20.1969	55.591
68	LiDAR 2019	130.225	LiDAR 2019	551475	5835993	22.1968	55.814
67	LiDAR 2019	130.225	LiDAR 2019	551475	5835993	24.1968	56.255
66	LiDAR 2019	130.225	LiDAR 2019	551475	5835993	26.1969	56.63
65	LiDAR 2019	130.225	LiDAR 2019	551475	5835993	28.1969	56.98
64	LiDAR 2019	130.225	LiDAR 2019	551475	5835993	30.1969	57.729
190	LiDAR 2019	213.148	LiDAR 2019	551458	5836073	1.34755	57.843
189	LiDAR 2019	213.148	LiDAR 2019	551458	5836073	1.75061	57.843
188	LiDAR 2019	213.148	LiDAR 2019	551458	5836073	3.75032	56.871
187	LiDAR 2019	213.148	LiDAR 2019	551458	5836073	5.75027	55.936
186	LiDAR 2019	213.148	LiDAR 2019	551458	5836073	7.75025	55.726
185	LiDAR 2019	213.148	LiDAR 2019	551458	5836073	9.75023	55.643
184	LiDAR 2019	213.148	LiDAR 2019	551458	5836073	11.7502	55.644
183	LiDAR 2019	213.148	LiDAR 2019	551458	5836073	13.7502	55.71
182	LiDAR 2019	213.148	LiDAR 2019	551458	5836073	15.7502	55.768
181	LiDAR 2019	213.148	LiDAR 2019	551458	5836073	17.7502	55.737
180	LiDAR 2019	213.148	LiDAR 2019	551458	5836073	19.7502	55.742
179	LiDAR 2019	213.148	LiDAR 2019	551458	5836073	21.7502	55.728
178	LiDAR 2019	213.148	LiDAR 2019	551458	5836073	23.7502	55.942
177	LiDAR 2019	213.148	LiDAR 2019	551458	5836073	25.7502	58.035
176	LiDAR 2019	213.148	LiDAR 2019	551458	5836073	27.7502	59.305
800	LiDAR 2019	253.936	LiDAR 2019	551486	5836095	0	59.246
799	LiDAR 2019	253.936	LiDAR 2019	551486	5836095	1.65072	59.277
798	LiDAR 2019	253.936	LiDAR 2019	551486	5836095	3.65071	57.374
797	LiDAR 2019	253.936	LiDAR 2019	551486	5836095	5.65069	56.749
796	LiDAR 2019	253.936	LiDAR 2019	551486	5836095	7.65068	56.207
795	LiDAR 2019	253.936	LiDAR 2019	551486	5836095	9.65067	56.019
794	LiDAR 2019	253.936	LiDAR 2019	551486	5836095	11.6507	55.875
793	LiDAR 2019	253.936	LiDAR 2019	551486	5836095	13.6507	55.906
792	LiDAR 2019	253.936	LiDAR 2019	551486	5836095	15.6507	55.864
791	LiDAR 2019	253.936	LiDAR 2019	551486	5836095	17.6507	55.856
790	LiDAR 2019	253.936	LiDAR 2019	551486	5836095	19.6508	55.887
789	LiDAR 2019	253.936	LiDAR 2019	551486	5836095	21.6507	56.067
788	LiDAR 2019	253.936	LiDAR 2019	551486	5836095	23.6507	56.262
787	LiDAR 2019	253.936	LiDAR 2019	551486	5836095	25.6507	56.457
786	LiDAR 2019	253.936	LiDAR 2019	551486	5836095	27.6507	57.226
785	LiDAR 2019	253.936	LiDAR 2019	551486	5836095	29.6507	58.338
605	LiDAR 2019	326.145	LiDAR 2019	551544	5836129	12.3741	59.094
604	LiDAR 2019	326.145	LiDAR 2019	551544	5836129	13.7402	57.253
603	LiDAR 2019	326.145	LiDAR 2019	551544	5836129	15.7402	56.391
602	LiDAR 2019	326.145	LiDAR 2019	551544	5836129	17.7401	56.003
601	LiDAR 2019	326.145	LiDAR 2019	551544	5836129	19.7402	56.05
600	LiDAR 2019	326.145	LiDAR 2019	551544	5836129	21.7401	56.05
599	LiDAR 2019	326.145	LiDAR 2019	551544	5836129	23.7402	56.029
598	LiDAR 2019	326.145	LiDAR 2019	551544	5836129	25.7401	56.022
597	LiDAR 2019	326.145	LiDAR 2019	551544	5836129	27.7402	55.959
596	LiDAR 2019	326.145	LiDAR 2019	551544	5836129	29.7401	56.429
595	LiDAR 2019	326.145	LiDAR 2019	551544	5836129	31.7401	57.011
594	LiDAR 2019	326.145	LiDAR 2019	551544	5836129	33.7401	58.273
784	LiDAR 2019	358.578	LiDAR 2019	551556	5836159	0	57.979
783	LiDAR 2019	358.578	LiDAR 2019	551556	5836159	1.82129	56.938
782	LiDAR 2019	358.578	LiDAR 2019	551556	5836159	3.82128	56.043
781	LiDAR 2019	358.578	LiDAR 2019	551556	5836159	5.82138	56.064
780	LiDAR 2019	358.578	LiDAR 2019	551556	5836159	7.82137	56.099
779	LiDAR 2019	358.578	LiDAR 2019	551556	5836159	9.82137	56.09
778	LiDAR 2019	358.578	LiDAR 2019	551556	5836159	11.8214	56.169
777	LiDAR 2019	358.578	LiDAR 2019	551556	5836159	13.8214	56.088
776	LiDAR 2019	358.578	LiDAR 2019	551556	5836159	15.8213	56.128
775	LiDAR 2019	358.578	LiDAR 2019	551556	5836159	17.8213	56.42
774	LiDAR 2019	358.578	LiDAR 2019	551556	5836159	19.8213	56.866
773	LiDAR 2019	358.578	LiDAR 2019	551556	5836159	21.8213	57.591
772	LiDAR 2019	358.578	LiDAR 2019	551556	5836159	23.8213	58.967
771	LiDAR 2019	408.722	LiDAR 2019	551562	5836209	0	59.335
770	LiDAR 2019	408.722	LiDAR 2019	551562	5836209	0.805752	59.191
769	LiDAR 2019	408.722	LiDAR 2019	551562	5836209	2.80575	58.192
768	LiDAR 2019	408.722	LiDAR 2019	551562	5836209	4.80574	57.021
767	LiDAR 2019	408.722	LiDAR 2019	551562	5836209	6.80584	56.759
766	LiDAR 2019	408.722	LiDAR 2019	551562	5836209	8.80583	56.732
765	LiDAR 2019	408.722	LiDAR 2019	551562	5836209	10.8058	56.076
764	LiDAR 2019	408.722	LiDAR 2019	551562	5836209	12.8058	56.109
763	LiDAR 2019	408.722	LiDAR 2019	551562	5836209	14.8058	56.175
762	LiDAR 2019	408.722	LiDAR 2019	551562	5836209	16.8058	56.19
761	LiDAR 2019	408.722	LiDAR 2019	551562	5836209	18.8058	56.142
760	LiDAR 2019	408.722	LiDAR 2019	551562	5836209	20.8058	56.374
759	LiDAR 2019	408.722	LiDAR 2019	551562	5836209	22.8058	58.565
758	LiDAR 2019	408.722	LiDAR 2019	551562	5836209	24.8058	59.401
257	LiDAR 2019	456.073	LiDAR 2019	551584	5836245	1.16103	59.493
256	LiDAR 2019	456.073	LiDAR 2019	551584	5836245	1.60751	59.493
255	LiDAR 2019	456.073	LiDAR 2019	551584	5836245	3.60745	58.44
254	LiDAR 2019	456.073	LiDAR 2019	551584	5836245	5.60739	57.236
253	LiDAR 2019	456.073	LiDAR 2019	551584	5836245	7.60739	56.965
252	LiDAR 2019	456.073	LiDAR 2019	551584	5836245	9.60739	56.533
251	LiDAR 2019	456.073	LiDAR 2019	551584	5836245	11.6074	56.253
250	LiDAR 2019	456.073	LiDAR 2019	551584	5836245	13.6074	56.178
249	LiDAR 2019	456.073	LiDAR 2019	551584	5836245	15.6074	56.226
248	LiDAR 2019	456.073	LiDAR 2019	551584	5836245	17.6074	56.202
247	LiDAR 2019	456.073	LiDAR 2019	551584	5836245	19.6074	56.331
246	LiDAR 2019	456.073	LiDAR 2019	551584	5836245	21.6073	56.325
245	LiDAR 2019	456.073	LiDAR 2019	551584	5836245	23.6074	56.315
244	LiDAR 2019	456.073	LiDAR 2019	551584	5836245	25.6074	56.27
243	LiDAR 2019	456.073	LiDAR 2019	551584	5836245	27.6074	56.842
242	LiDAR 2019	456.073	LiDAR 2019	551584	5836245	29.6074	59.216
289	LiDAR 2019	531.146	LiDAR 2019	551659	5836249	1.76573	59.635
288	LiDAR 2019	531.146	LiDAR 2019	551659	5836249	3.50408	59.595
287	LiDAR 2019	531.146	LiDAR 2019	551659	5836249	5.50391	58.793
286	LiDAR 2019	531.146	LiDAR 2019	551659	5836249	7.50386	56.345
285	LiDAR 2019	531.146	LiDAR 2019	551659	5836249	9.50381	56.269
284	LiDAR 2019	531.146	LiDAR 2019	551659	5836249	11.5037	56.283
283	LiDAR 2019	531.146	LiDAR 2019	551659	5836249	13.5037	56.403
282	LiDAR 2019	531.146	LiDAR 2019	551659	5836249	15.5037	56.398
281	LiDAR 2019	531.146	LiDAR 2019	551659	5836249	17.5037	56.541
280	LiDAR 2019	531.146	LiDAR 2019	551659	5836249	19.5037	56.787
279	LiDAR 2019	531.146	LiDAR 2019	551659	5836249	21.5037	56.797
278	LiDAR 2019	531.146	LiDAR 2019	551659	5836249	23.5037	56.84
277	LiDAR 2019	531.146	LiDAR 2019	551659	5836249	25.5037	57.021
276	LiDAR 2019	531.146	LiDAR 2019	551659	5836249	27.5037	57.437
275	LiDAR 2019	531.146	LiDAR 2019	551659	5836249	29.5037	58.438
960	LiDAR 2019	560.758	LiDAR 2019	551687	5836256	0	59.776
959	LiDAR 2019	560.758	LiDAR 2019	551687	5836256	0.414305	59.776
958	LiDAR 2019	560.758	LiDAR 2019	551687	5836256	2.41424	59.358
957	LiDAR 2019	560.758	LiDAR 2019	551687	5836256	4.41425	56.344
956	LiDAR 2019	560.758	LiDAR 2019	551687	5836256	6.41426	56.355
955	LiDAR 2019	560.758	LiDAR 2019	551687	5836256	8.41426	56.322
954	LiDAR 2019	560.758	LiDAR 2019	551687	5836256	10.4143	56.333
953	LiDAR 2019	560.758	LiDAR 2019	551687	5836256	12.4143	56.612
952	LiDAR 2019	560.758	LiDAR 2019	551687	5836256	14.4143	56.79
951	LiDAR 2019	560.758	LiDAR 2019	551687	5836256	16.4142	57.034
950	LiDAR 2019	560.758	LiDAR 2019	551687	5836256	18.4142	57.24
949	LiDAR 2019	560.758	LiDAR 2019	551687	5836256	20.4143	57.234
948	LiDAR 2019	560.758	LiDAR 2019	551687	5836256	22.4142	57.146
947	LiDAR 2019	560.758	LiDAR 2019	551687	5836256	24.4142	57.345
946	LiDAR 2019	560.758	LiDAR 2019	551687	5836256	26.4143	58.639
945	LiDAR 2019	560.758	LiDAR 2019	551687	5836256	28.4143	59.402
593	LiDAR 2019	602.039	LiDAR 2019	551718	5836284	0	58.613
592	LiDAR 2019	602.039	LiDAR 2019	551718	5836284	0.415198	58.063
591	LiDAR 2019	602.039	LiDAR 2019	551718	5836284	2.41512	57.758
590	LiDAR 2019	602.039	LiDAR 2019	551718	5836284	4.41512	57.051
589	LiDAR 2019	602.039	LiDAR 2019	551718	5836284	6.41517	56.657
588	LiDAR 2019	602.039	LiDAR 2019	551718	5836284	8.41518	56.519
587	LiDAR 2019	602.039	LiDAR 2019	551718	5836284	10.4152	56.486
586	LiDAR 2019	602.039	LiDAR 2019	551718	5836284	12.4152	56.381
585	LiDAR 2019	602.039	LiDAR 2019	551718	5836284	14.4152	56.354
584	LiDAR 2019	602.039	LiDAR 2019	551718	5836284	16.4151	56.399
583	LiDAR 2019	602.039	LiDAR 2019	551718	5836284	18.4152	56.452
582	LiDAR 2019	602.039	LiDAR 2019	551718	5836284	20.4152	57.307
581	LiDAR 2019	602.039	LiDAR 2019	551718	5836284	22.4152	58.954
436	LiDAR 2019	630.022	LiDAR 2019	551727	5836311	1.058	59.295
435	LiDAR 2019	630.022	LiDAR 2019	551727	5836311	2.09523	58.714
434	LiDAR 2019	630.022	LiDAR 2019	551727	5836311	4.0949	58.22
433	LiDAR 2019	630.022	LiDAR 2019	551727	5836311	6.09479	57.576
432	LiDAR 2019	630.022	LiDAR 2019	551727	5836311	8.0947	57.119
431	LiDAR 2019	630.022	LiDAR 2019	551727	5836311	10.0947	56.881
430	LiDAR 2019	630.022	LiDAR 2019	551727	5836311	12.0947	56.837
429	LiDAR 2019	630.022	LiDAR 2019	551727	5836311	14.0946	56.649
428	LiDAR 2019	630.022	LiDAR 2019	551727	5836311	16.0946	56.683
427	LiDAR 2019	630.022	LiDAR 2019	551727	5836311	18.0946	56.666
426	LiDAR 2019	630.022	LiDAR 2019	551727	5836311	20.0946	56.594
425	LiDAR 2019	630.022	LiDAR 2019	551727	5836311	22.0946	56.411
424	LiDAR 2019	630.022	LiDAR 2019	551727	5836311	24.0946	56.384
423	LiDAR 2019	630.022	LiDAR 2019	551727	5836311	26.0946	56.594
422	LiDAR 2019	630.022	LiDAR 2019	551727	5836311	28.0946	57.737
421	LiDAR 2019	630.022	LiDAR 2019	551727	5836311	30.0946	59.618
992	LiDAR 2019	694.259	LiDAR 2019	551773	5836349	0	59.814
991	LiDAR 2019	694.259	LiDAR 2019	551773	5836349	1.49957	59.151
990	LiDAR 2019	694.259	LiDAR 2019	551773	5836349	3.49961	58.395
989	LiDAR 2019	694.259	LiDAR 2019	551773	5836349	5.49959	57.71
988	LiDAR 2019	694.259	LiDAR 2019	551773	5836349	7.49963	57.353
987	LiDAR 2019	694.259	LiDAR 2019	551773	5836349	9.4996	57.182
986	LiDAR 2019	694.259	LiDAR 2019	551773	5836349	11.4996	56.911
985	LiDAR 2019	694.259	LiDAR 2019	551773	5836349	13.4996	56.629
984	LiDAR 2019	694.259	LiDAR 2019	551773	5836349	15.4996	56.617
983	LiDAR 2019	694.259	LiDAR 2019	551773	5836349	17.4996	56.599
982	LiDAR 2019	694.259	LiDAR 2019	551773	5836349	19.4996	56.532
981	LiDAR 2019	694.259	LiDAR 2019	551773	5836349	21.4996	56.434
980	LiDAR 2019	694.259	LiDAR 2019	551773	5836349	23.4996	56.865
979	LiDAR 2019	694.259	LiDAR 2019	551773	5836349	25.4996	58.112
632	LiDAR 2019	737.176	LiDAR 2019	551813	5836337	0	59.69
631	LiDAR 2019	737.176	LiDAR 2019	551813	5836337	0.122521	59.69
630	LiDAR 2019	737.176	LiDAR 2019	551813	5836337	2.12261	58.629
629	LiDAR 2019	737.176	LiDAR 2019	551813	5836337	4.12255	57.045
628	LiDAR 2019	737.176	LiDAR 2019	551813	5836337	6.12256	56.593
627	LiDAR 2019	737.176	LiDAR 2019	551813	5836337	8.12258	56.544
626	LiDAR 2019	737.176	LiDAR 2019	551813	5836337	10.1226	56.576
625	LiDAR 2019	737.176	LiDAR 2019	551813	5836337	12.1225	56.569
624	LiDAR 2019	737.176	LiDAR 2019	551813	5836337	14.1226	56.581
623	LiDAR 2019	737.176	LiDAR 2019	551813	5836337	16.1226	56.675
622	LiDAR 2019	737.176	LiDAR 2019	551813	5836337	18.1226	56.753
621	LiDAR 2019	737.176	LiDAR 2019	551813	5836337	20.1225	57.086
620	LiDAR 2019	737.176	LiDAR 2019	551813	5836337	22.1225	58.18
206	LiDAR 2019	788.878	LiDAR 2019	551851	5836303	0	59.723
205	LiDAR 2019	788.878	LiDAR 2019	551851	5836303	1.56366	59.691
204	LiDAR 2019	788.878	LiDAR 2019	551851	5836303	3.56367	57.712
203	LiDAR 2019	788.878	LiDAR 2019	551851	5836303	5.56369	56.969
202	LiDAR 2019	788.878	LiDAR 2019	551851	5836303	7.56363	56.889
201	LiDAR 2019	788.878	LiDAR 2019	551851	5836303	9.56365	56.862
200	LiDAR 2019	788.878	LiDAR 2019	551851	5836303	11.5637	56.795
199	LiDAR 2019	788.878	LiDAR 2019	551851	5836303	13.5636	56.739
198	LiDAR 2019	788.878	LiDAR 2019	551851	5836303	15.5636	56.511
197	LiDAR 2019	788.878	LiDAR 2019	551851	5836303	17.5636	56.366
196	LiDAR 2019	788.878	LiDAR 2019	551851	5836303	19.5637	57.122
195	LiDAR 2019	788.878	LiDAR 2019	551851	5836303	21.5637	57.556
194	LiDAR 2019	788.878	LiDAR 2019	551851	5836303	23.5637	58.306
193	LiDAR 2019	788.878	LiDAR 2019	551851	5836303	25.5637	58.019
192	LiDAR 2019	788.878	LiDAR 2019	551851	5836303	27.5636	57.707
191	LiDAR 2019	788.878	LiDAR 2019	551851	5836303	29.5637	58.01
274	LiDAR 2019	856.924	LiDAR 2019	551901	5836259	0	59.91
273	LiDAR 2019	856.924	LiDAR 2019	551901	5836259	0.317955	59.91
272	LiDAR 2019	856.924	LiDAR 2019	551901	5836259	2.31796	58.759
271	LiDAR 2019	856.924	LiDAR 2019	551901	5836259	4.31791	57.791
270	LiDAR 2019	856.924	LiDAR 2019	551901	5836259	6.31792	57.174
269	LiDAR 2019	856.924	LiDAR 2019	551901	5836259	8.31796	56.995
268	LiDAR 2019	856.924	LiDAR 2019	551901	5836259	10.318	56.855
267	LiDAR 2019	856.924	LiDAR 2019	551901	5836259	12.3179	56.867
266	LiDAR 2019	856.924	LiDAR 2019	551901	5836259	14.3179	56.942
265	LiDAR 2019	856.924	LiDAR 2019	551901	5836259	16.318	57.077
264	LiDAR 2019	856.924	LiDAR 2019	551901	5836259	18.318	57.068
263	LiDAR 2019	856.924	LiDAR 2019	551901	5836259	20.3179	56.999
262	LiDAR 2019	856.924	LiDAR 2019	551901	5836259	22.3179	56.898
261	LiDAR 2019	856.924	LiDAR 2019	551901	5836259	24.318	56.719
260	LiDAR 2019	856.924	LiDAR 2019	551901	5836259	26.318	56.509
259	LiDAR 2019	856.924	LiDAR 2019	551901	5836259	28.3179	57.35
258	LiDAR 2019	856.924	LiDAR 2019	551901	5836259	30.3179	58.79
335	LiDAR 2019	895.157	LiDAR 2019	551896	5836221	0	58.958
334	LiDAR 2019	895.157	LiDAR 2019	551896	5836221	0.649831	58.958
333	LiDAR 2019	895.157	LiDAR 2019	551896	5836221	2.64982	57.954
332	LiDAR 2019	895.157	LiDAR 2019	551896	5836221	4.64982	57.398
331	LiDAR 2019	895.157	LiDAR 2019	551896	5836221	6.64981	57.458
330	LiDAR 2019	895.157	LiDAR 2019	551896	5836221	8.64991	57.307
329	LiDAR 2019	895.157	LiDAR 2019	551896	5836221	10.6499	56.902
328	LiDAR 2019	895.157	LiDAR 2019	551896	5836221	12.6499	56.629
327	LiDAR 2019	895.157	LiDAR 2019	551896	5836221	14.6499	56.626
326	LiDAR 2019	895.157	LiDAR 2019	551896	5836221	16.6499	56.623
325	LiDAR 2019	895.157	LiDAR 2019	551896	5836221	18.6499	57.017
324	LiDAR 2019	895.157	LiDAR 2019	551896	5836221	20.6499	57.903
323	LiDAR 2019	895.157	LiDAR 2019	551896	5836221	22.6499	58.676
646	LiDAR 2019	948.384	LiDAR 2019	551893	5836169	0	60.06
645	LiDAR 2019	948.384	LiDAR 2019	551893	5836169	1.40863	59.44
644	LiDAR 2019	948.384	LiDAR 2019	551893	5836169	3.40859	57.454
643	LiDAR 2019	948.384	LiDAR 2019	551893	5836169	5.40855	56.729
642	LiDAR 2019	948.384	LiDAR 2019	551893	5836169	7.4086	56.67
641	LiDAR 2019	948.384	LiDAR 2019	551893	5836169	9.40856	56.777
640	LiDAR 2019	948.384	LiDAR 2019	551893	5836169	11.4086	57.086
639	LiDAR 2019	948.384	LiDAR 2019	551893	5836169	13.4086	57.197
638	LiDAR 2019	948.384	LiDAR 2019	551893	5836169	15.4086	57.213
637	LiDAR 2019	948.384	LiDAR 2019	551893	5836169	17.4086	57.578
636	LiDAR 2019	948.384	LiDAR 2019	551893	5836169	19.4086	58.356
635	LiDAR 2019	948.384	LiDAR 2019	551893	5836169	21.4086	58.557
634	LiDAR 2019	948.384	LiDAR 2019	551893	5836169	23.4086	58.982
633	LiDAR 2019	948.384	LiDAR 2019	551893	5836169	25.4086	59.401
218	LiDAR 2019	1000.44	LiDAR 2019	551932	5836143	5.49779	59.569
217	LiDAR 2019	1000.44	LiDAR 2019	551932	5836143	5.96168	59.569
216	LiDAR 2019	1000.44	LiDAR 2019	551932	5836143	7.96167	57.904
215	LiDAR 2019	1000.44	LiDAR 2019	551932	5836143	9.96168	56.698
214	LiDAR 2019	1000.44	LiDAR 2019	551932	5836143	11.9616	56.598
213	LiDAR 2019	1000.44	LiDAR 2019	551932	5836143	13.9616	56.739
212	LiDAR 2019	1000.44	LiDAR 2019	551932	5836143	15.9616	56.739
211	LiDAR 2019	1000.44	LiDAR 2019	551932	5836143	17.9616	56.877
210	LiDAR 2019	1000.44	LiDAR 2019	551932	5836143	19.9616	57.351
209	LiDAR 2019	1000.44	LiDAR 2019	551932	5836143	21.9616	57.597
208	LiDAR 2019	1000.44	LiDAR 2019	551932	5836143	23.9616	57.726
207	LiDAR 2019	1000.44	LiDAR 2019	551932	5836143	25.9616	58.42
851	LiDAR 2019	1049.27	LiDAR 2019	551981	5836140	0	58.964
850	LiDAR 2019	1049.27	LiDAR 2019	551981	5836140	0.026519	58.964
849	LiDAR 2019	1049.27	LiDAR 2019	551981	5836140	2.02651	57.487
848	LiDAR 2019	1049.27	LiDAR 2019	551981	5836140	4.0265	56.752
847	LiDAR 2019	1049.27	LiDAR 2019	551981	5836140	6.02649	56.791
846	LiDAR 2019	1049.27	LiDAR 2019	551981	5836140	8.02658	56.918
845	LiDAR 2019	1049.27	LiDAR 2019	551981	5836140	10.0266	56.953
844	LiDAR 2019	1049.27	LiDAR 2019	551981	5836140	12.0266	57.163
843	LiDAR 2019	1049.27	LiDAR 2019	551981	5836140	14.0265	57.197
842	LiDAR 2019	1049.27	LiDAR 2019	551981	5836140	16.0265	57.374
449	LiDAR 2019	1087.83	LiDAR 2019	552018	5836128	0	60.425
448	LiDAR 2019	1087.83	LiDAR 2019	552018	5836128	0.039445	60.425
447	LiDAR 2019	1087.83	LiDAR 2019	552018	5836128	2.03946	60.353
446	LiDAR 2019	1087.83	LiDAR 2019	552018	5836128	4.03948	58.72
445	LiDAR 2019	1087.83	LiDAR 2019	552018	5836128	6.03945	57.972
444	LiDAR 2019	1087.83	LiDAR 2019	552018	5836128	8.03946	57.88
443	LiDAR 2019	1087.83	LiDAR 2019	552018	5836128	10.0394	57.37
442	LiDAR 2019	1087.83	LiDAR 2019	552018	5836128	12.0394	56.947
441	LiDAR 2019	1087.83	LiDAR 2019	552018	5836128	14.0395	56.788
440	LiDAR 2019	1087.83	LiDAR 2019	552018	5836128	16.0394	56.819
439	LiDAR 2019	1087.83	LiDAR 2019	552018	5836128	18.0394	57.064
438	LiDAR 2019	1087.83	LiDAR 2019	552018	5836128	20.0394	58.141
437	LiDAR 2019	1087.83	LiDAR 2019	552018	5836128	22.0394	59.773
841	LiDAR 2019	1151.69	LiDAR 2019	552076	5836103	0	60.501
840	LiDAR 2019	1151.69	LiDAR 2019	552076	5836103	1.61181	59.528
839	LiDAR 2019	1151.69	LiDAR 2019	552076	5836103	3.61181	58.223
838	LiDAR 2019	1151.69	LiDAR 2019	552076	5836103	5.61182	57.443
837	LiDAR 2019	1151.69	LiDAR 2019	552076	5836103	7.61182	57.02
836	LiDAR 2019	1151.69	LiDAR 2019	552076	5836103	9.61183	56.806
835	LiDAR 2019	1151.69	LiDAR 2019	552076	5836103	11.6118	56.836
834	LiDAR 2019	1151.69	LiDAR 2019	552076	5836103	13.6118	57.327
833	LiDAR 2019	1151.69	LiDAR 2019	552076	5836103	15.6117	57.618
832	LiDAR 2019	1151.69	LiDAR 2019	552076	5836103	17.6117	57.91
831	LiDAR 2019	1151.69	LiDAR 2019	552076	5836103	19.6118	58.111
830	LiDAR 2019	1151.69	LiDAR 2019	552076	5836103	21.6118	58.618
829	LiDAR 2019	1151.69	LiDAR 2019	552076	5836103	23.6118	58.969
828	LiDAR 2019	1151.69	LiDAR 2019	552076	5836103	25.6118	59.274
827	LiDAR 2019	1151.69	LiDAR 2019	552076	5836103	27.6118	59.567
826	LiDAR 2019	1151.69	LiDAR 2019	552076	5836103	29.6118	59.854
825	LiDAR 2019	1151.69	LiDAR 2019	552076	5836103	31.6118	60.319
824	LiDAR 2019	1151.69	LiDAR 2019	552076	5836103	33.6118	60.395
823	LiDAR 2019	1151.69	LiDAR 2019	552076	5836103	35.6118	60.451
944	LiDAR 2019	1229.06	LiDAR 2019	552130	5836146	0	59.173
943	LiDAR 2019	1229.06	LiDAR 2019	552130	5836146	1.01568	57.879
942	LiDAR 2019	1229.06	LiDAR 2019	552130	5836146	3.01568	57.02
941	LiDAR 2019	1229.06	LiDAR 2019	552130	5836146	5.01569	56.918
940	LiDAR 2019	1229.06	LiDAR 2019	552130	5836146	7.01569	56.972
939	LiDAR 2019	1229.06	LiDAR 2019	552130	5836146	9.01561	57.212
938	LiDAR 2019	1229.06	LiDAR 2019	552130	5836146	11.0156	57.611
937	LiDAR 2019	1229.06	LiDAR 2019	552130	5836146	13.0156	57.397
936	LiDAR 2019	1229.06	LiDAR 2019	552130	5836146	15.0156	57.042
935	LiDAR 2019	1229.06	LiDAR 2019	552130	5836146	17.0156	57.076
934	LiDAR 2019	1229.06	LiDAR 2019	552130	5836146	19.0156	57.398
933	LiDAR 2019	1229.06	LiDAR 2019	552130	5836146	21.0156	58.177
932	LiDAR 2019	1229.06	LiDAR 2019	552130	5836146	23.0156	58.708
931	LiDAR 2019	1229.06	LiDAR 2019	552130	5836146	25.0156	58.738
930	LiDAR 2019	1229.06	LiDAR 2019	552130	5836146	27.0156	59.505
929	LiDAR 2019	1229.06	LiDAR 2019	552130	5836146	29.0157	60.57
908	LiDAR 2019	1280.14	LiDAR 2019	552152	5836192	0	59.401
907	LiDAR 2019	1280.14	LiDAR 2019	552152	5836192	0.087548	59.401
906	LiDAR 2019	1280.14	LiDAR 2019	552152	5836192	2.08757	59.018
905	LiDAR 2019	1280.14	LiDAR 2019	552152	5836192	4.08756	57.936
904	LiDAR 2019	1280.14	LiDAR 2019	552152	5836192	6.08758	57.266
903	LiDAR 2019	1280.14	LiDAR 2019	552152	5836192	8.0876	57.051
902	LiDAR 2019	1280.14	LiDAR 2019	552152	5836192	10.0876	56.995
901	LiDAR 2019	1280.14	LiDAR 2019	552152	5836192	12.0876	57.032
900	LiDAR 2019	1280.14	LiDAR 2019	552152	5836192	14.0876	57.185
899	LiDAR 2019	1280.14	LiDAR 2019	552152	5836192	16.0875	57.366
898	LiDAR 2019	1280.14	LiDAR 2019	552152	5836192	18.0875	57.427
897	LiDAR 2019	1280.14	LiDAR 2019	552152	5836192	20.0876	57.597
896	LiDAR 2019	1280.14	LiDAR 2019	552152	5836192	22.0876	59.132
895	LiDAR 2019	1280.14	LiDAR 2019	552152	5836192	24.0876	60.724
757	LiDAR 2019	1310.19	LiDAR 2019	552172	5836214	0	58.075
756	LiDAR 2019	1310.19	LiDAR 2019	552172	5836214	0.708481	57.71
755	LiDAR 2019	1310.19	LiDAR 2019	552172	5836214	2.70849	57.253
754	LiDAR 2019	1310.19	LiDAR 2019	552172	5836214	4.7085	57.147
753	LiDAR 2019	1310.19	LiDAR 2019	552172	5836214	6.70847	57.051
752	LiDAR 2019	1310.19	LiDAR 2019	552172	5836214	8.70848	57.261
751	LiDAR 2019	1310.19	LiDAR 2019	552172	5836214	10.7085	57.821
750	LiDAR 2019	1310.19	LiDAR 2019	552172	5836214	12.7085	57.909
749	LiDAR 2019	1310.19	LiDAR 2019	552172	5836214	14.7085	57.904
748	LiDAR 2019	1310.19	LiDAR 2019	552172	5836214	16.7085	58.463
661	LiDAR 2019	1379.82	LiDAR 2019	552232	5836242	0	60.11
660	LiDAR 2019	1379.82	LiDAR 2019	552232	5836242	0.821954	60.129
659	LiDAR 2019	1379.82	LiDAR 2019	552232	5836242	2.82192	59.303
658	LiDAR 2019	1379.82	LiDAR 2019	552232	5836242	4.8219	58.577
657	LiDAR 2019	1379.82	LiDAR 2019	552232	5836242	6.82187	58.15
656	LiDAR 2019	1379.82	LiDAR 2019	552232	5836242	8.82195	58.244
655	LiDAR 2019	1379.82	LiDAR 2019	552232	5836242	10.8219	57.562
654	LiDAR 2019	1379.82	LiDAR 2019	552232	5836242	12.8219	57.133
653	LiDAR 2019	1379.82	LiDAR 2019	552232	5836242	14.8219	57.184
652	LiDAR 2019	1379.82	LiDAR 2019	552232	5836242	16.8219	57.369
651	LiDAR 2019	1379.82	LiDAR 2019	552232	5836242	18.8219	57.418
650	LiDAR 2019	1379.82	LiDAR 2019	552232	5836242	20.8219	57.491
649	LiDAR 2019	1379.82	LiDAR 2019	552232	5836242	22.8219	57.775
648	LiDAR 2019	1379.82	LiDAR 2019	552232	5836242	24.8219	58.121
647	LiDAR 2019	1379.82	LiDAR 2019	552232	5836242	26.8219	59.345
322	LiDAR 2019	1417.9	LiDAR 2019	552268	5836252	3.4521	60.034
321	LiDAR 2019	1417.9	LiDAR 2019	552268	5836252	5.15969	59.283
320	LiDAR 2019	1417.9	LiDAR 2019	552268	5836252	7.15876	58.765
319	LiDAR 2019	1417.9	LiDAR 2019	552268	5836252	9.15813	58.626
318	LiDAR 2019	1417.9	LiDAR 2019	552268	5836252	11.1578	58.346
317	LiDAR 2019	1417.9	LiDAR 2019	552268	5836252	13.1575	57.416
316	LiDAR 2019	1417.9	LiDAR 2019	552268	5836252	15.1574	57.316
315	LiDAR 2019	1417.9	LiDAR 2019	552268	5836252	17.1572	57.192
314	LiDAR 2019	1417.9	LiDAR 2019	552268	5836252	19.1571	57.554
313	LiDAR 2019	1417.9	LiDAR 2019	552268	5836252	21.157	57.689
312	LiDAR 2019	1417.9	LiDAR 2019	552268	5836252	23.157	58.107
311	LiDAR 2019	1417.9	LiDAR 2019	552268	5836252	25.1569	58.785
310	LiDAR 2019	1417.9	LiDAR 2019	552268	5836252	27.1569	59.268
894	LiDAR 2019	1477.89	LiDAR 2019	552323	5836276	0	60.174
893	LiDAR 2019	1477.89	LiDAR 2019	552323	5836276	0.087988	60.174
892	LiDAR 2019	1477.89	LiDAR 2019	552323	5836276	2.08797	58.815
891	LiDAR 2019	1477.89	LiDAR 2019	552323	5836276	4.088	57.806
890	LiDAR 2019	1477.89	LiDAR 2019	552323	5836276	6.08798	57.417
889	LiDAR 2019	1477.89	LiDAR 2019	552323	5836276	8.08797	57.364
888	LiDAR 2019	1477.89	LiDAR 2019	552323	5836276	10.088	57.237
887	LiDAR 2019	1477.89	LiDAR 2019	552323	5836276	12.088	57.959
886	LiDAR 2019	1477.89	LiDAR 2019	552323	5836276	14.088	58.38
885	LiDAR 2019	1477.89	LiDAR 2019	552323	5836276	16.088	58.242
884	LiDAR 2019	1477.89	LiDAR 2019	552323	5836276	18.088	58.376
883	LiDAR 2019	1477.89	LiDAR 2019	552323	5836276	20.0879	58.577
882	LiDAR 2019	1477.89	LiDAR 2019	552323	5836276	22.088	58.561
881	LiDAR 2019	1477.89	LiDAR 2019	552323	5836276	24.088	58.61
880	LiDAR 2019	1477.89	LiDAR 2019	552323	5836276	26.088	58.607
879	LiDAR 2019	1477.89	LiDAR 2019	552323	5836276	28.088	58.639
878	LiDAR 2019	1477.89	LiDAR 2019	552323	5836276	30.088	58.717
877	LiDAR 2019	1477.89	LiDAR 2019	552323	5836276	32.088	58.846
876	LiDAR 2019	1477.89	LiDAR 2019	552323	5836276	34.088	59.276
353	LiDAR 2019	1526.42	LiDAR 2019	552367	5836296	1.9995	60.925
352	LiDAR 2019	1526.42	LiDAR 2019	552367	5836296	3.84588	59.048
351	LiDAR 2019	1526.42	LiDAR 2019	552367	5836296	5.84582	57.692
350	LiDAR 2019	1526.42	LiDAR 2019	552367	5836296	7.84583	57.393
349	LiDAR 2019	1526.42	LiDAR 2019	552367	5836296	9.8458	57.365
348	LiDAR 2019	1526.42	LiDAR 2019	552367	5836296	11.8458	57.445
347	LiDAR 2019	1526.42	LiDAR 2019	552367	5836296	13.8458	57.983
346	LiDAR 2019	1526.42	LiDAR 2019	552367	5836296	15.8458	58.334
345	LiDAR 2019	1526.42	LiDAR 2019	552367	5836296	17.8458	58.406
344	LiDAR 2019	1526.42	LiDAR 2019	552367	5836296	19.8458	58.426
343	LiDAR 2019	1526.42	LiDAR 2019	552367	5836296	21.8458	58.547
342	LiDAR 2019	1526.42	LiDAR 2019	552367	5836296	23.8458	58.484
341	LiDAR 2019	1526.42	LiDAR 2019	552367	5836296	25.8458	58.407
340	LiDAR 2019	1526.42	LiDAR 2019	552367	5836296	27.8458	58.459
339	LiDAR 2019	1526.42	LiDAR 2019	552367	5836296	29.8458	58.486
338	LiDAR 2019	1526.42	LiDAR 2019	552367	5836296	31.8458	58.464
337	LiDAR 2019	1526.42	LiDAR 2019	552367	5836296	33.8458	58.42
336	LiDAR 2019	1526.42	LiDAR 2019	552367	5836296	35.8458	59.607
730	LiDAR 2019	1579.05	LiDAR 2019	552418	5836304	0	61.441
729	LiDAR 2019	1579.05	LiDAR 2019	552418	5836304	0.376514	61.751
728	LiDAR 2019	1579.05	LiDAR 2019	552418	5836304	2.37653	61.474
727	LiDAR 2019	1579.05	LiDAR 2019	552418	5836304	4.37655	59.502
726	LiDAR 2019	1579.05	LiDAR 2019	552418	5836304	6.37656	58.376
725	LiDAR 2019	1579.05	LiDAR 2019	552418	5836304	8.37658	58.3
724	LiDAR 2019	1579.05	LiDAR 2019	552418	5836304	10.3766	58.31
723	LiDAR 2019	1579.05	LiDAR 2019	552418	5836304	12.3765	58.347
722	LiDAR 2019	1579.05	LiDAR 2019	552418	5836304	14.3765	58.431
721	LiDAR 2019	1579.05	LiDAR 2019	552418	5836304	16.3765	58.399
720	LiDAR 2019	1579.05	LiDAR 2019	552418	5836304	18.3766	58.418
719	LiDAR 2019	1579.05	LiDAR 2019	552418	5836304	20.3766	57.882
718	LiDAR 2019	1579.05	LiDAR 2019	552418	5836304	22.3766	57.457
717	LiDAR 2019	1579.05	LiDAR 2019	552418	5836304	24.3765	57.544
716	LiDAR 2019	1579.05	LiDAR 2019	552418	5836304	26.3765	57.706
715	LiDAR 2019	1579.05	LiDAR 2019	552418	5836304	28.3765	57.66
714	LiDAR 2019	1579.05	LiDAR 2019	552418	5836304	30.3765	58.526
95	LiDAR 2019	1601.9	LiDAR 2019	552441	5836302	0	61.146
94	LiDAR 2019	1601.9	LiDAR 2019	552441	5836302	0.110784	61.146
93	LiDAR 2019	1601.9	LiDAR 2019	552441	5836302	2.11079	60.755
92	LiDAR 2019	1601.9	LiDAR 2019	552441	5836302	4.11077	58.718
91	LiDAR 2019	1601.9	LiDAR 2019	552441	5836302	6.11085	58.21
90	LiDAR 2019	1601.9	LiDAR 2019	552441	5836302	8.11084	58.12
89	LiDAR 2019	1601.9	LiDAR 2019	552441	5836302	10.1108	58.026
88	LiDAR 2019	1601.9	LiDAR 2019	552441	5836302	12.1108	57.776
87	LiDAR 2019	1601.9	LiDAR 2019	552441	5836302	14.1108	57.722
86	LiDAR 2019	1601.9	LiDAR 2019	552441	5836302	16.1108	57.836
85	LiDAR 2019	1601.9	LiDAR 2019	552441	5836302	18.1108	57.872
84	LiDAR 2019	1601.9	LiDAR 2019	552441	5836302	20.1108	57.827
83	LiDAR 2019	1601.9	LiDAR 2019	552441	5836302	22.1109	57.765
82	LiDAR 2019	1601.9	LiDAR 2019	552441	5836302	24.1108	57.692
81	LiDAR 2019	1601.9	LiDAR 2019	552441	5836302	26.1108	57.599
80	LiDAR 2019	1601.9	LiDAR 2019	552441	5836302	28.1108	57.452
79	LiDAR 2019	1601.9	LiDAR 2019	552441	5836302	30.1108	58.135
619	LiDAR 2019	1680.38	LiDAR 2019	552517	5836295	0	60.846
618	LiDAR 2019	1680.38	LiDAR 2019	552517	5836295	1.24815	60.651
617	LiDAR 2019	1680.38	LiDAR 2019	552517	5836295	3.24817	59.802
616	LiDAR 2019	1680.38	LiDAR 2019	552517	5836295	5.24818	59.203
615	LiDAR 2019	1680.38	LiDAR 2019	552517	5836295	7.2482	58.381
614	LiDAR 2019	1680.38	LiDAR 2019	552517	5836295	9.24812	58.198
613	LiDAR 2019	1680.38	LiDAR 2019	552517	5836295	11.2481	57.87
612	LiDAR 2019	1680.38	LiDAR 2019	552517	5836295	13.2482	57.978
611	LiDAR 2019	1680.38	LiDAR 2019	552517	5836295	15.2482	57.998
610	LiDAR 2019	1680.38	LiDAR 2019	552517	5836295	17.2482	57.831
609	LiDAR 2019	1680.38	LiDAR 2019	552517	5836295	19.2482	57.82
608	LiDAR 2019	1680.38	LiDAR 2019	552517	5836295	21.2481	57.687
607	LiDAR 2019	1680.38	LiDAR 2019	552517	5836295	23.2481	57.612
606	LiDAR 2019	1680.38	LiDAR 2019	552517	5836295	25.2482	59.025
402	LiDAR 2019	1730.03	LiDAR 2019	552567	5836298	0	61.035
401	LiDAR 2019	1730.03	LiDAR 2019	552567	5836298	1.14101	60.948
400	LiDAR 2019	1730.03	LiDAR 2019	552567	5836298	3.14103	60.494
399	LiDAR 2019	1730.03	LiDAR 2019	552567	5836298	5.14104	59.064
398	LiDAR 2019	1730.03	LiDAR 2019	552567	5836298	7.14096	58.369
397	LiDAR 2019	1730.03	LiDAR 2019	552567	5836298	9.14098	58.341
396	LiDAR 2019	1730.03	LiDAR 2019	552567	5836298	11.141	58.492
395	LiDAR 2019	1730.03	LiDAR 2019	552567	5836298	13.141	58.515
394	LiDAR 2019	1730.03	LiDAR 2019	552567	5836298	15.141	58.746
393	LiDAR 2019	1730.03	LiDAR 2019	552567	5836298	17.141	59.096
392	LiDAR 2019	1730.03	LiDAR 2019	552567	5836298	19.141	59.421
391	LiDAR 2019	1730.03	LiDAR 2019	552567	5836298	21.141	59.29
390	LiDAR 2019	1730.03	LiDAR 2019	552567	5836298	23.141	59.076
389	LiDAR 2019	1730.03	LiDAR 2019	552567	5836298	25.141	58.901
388	LiDAR 2019	1730.03	LiDAR 2019	552567	5836298	27.141	58.907
387	LiDAR 2019	1730.03	LiDAR 2019	552567	5836298	29.141	59.045
386	LiDAR 2019	1730.03	LiDAR 2019	552567	5836298	31.141	59.207
385	LiDAR 2019	1730.03	LiDAR 2019	552567	5836298	33.141	59.248
384	LiDAR 2019	1730.03	LiDAR 2019	552567	5836298	35.141	59.521
713	LiDAR 2019	1781.13	LiDAR 2019	552618	5836296	0	61.306
712	LiDAR 2019	1781.13	LiDAR 2019	552618	5836296	1.00376	61.304
711	LiDAR 2019	1781.13	LiDAR 2019	552618	5836296	3.00378	60.267
710	LiDAR 2019	1781.13	LiDAR 2019	552618	5836296	5.00369	58.573
709	LiDAR 2019	1781.13	LiDAR 2019	552618	5836296	7.00371	58.099
708	LiDAR 2019	1781.13	LiDAR 2019	552618	5836296	9.00373	58.055
707	LiDAR 2019	1781.13	LiDAR 2019	552618	5836296	11.0037	58.15
706	LiDAR 2019	1781.13	LiDAR 2019	552618	5836296	13.0038	58.163
705	LiDAR 2019	1781.13	LiDAR 2019	552618	5836296	15.0038	58.179
704	LiDAR 2019	1781.13	LiDAR 2019	552618	5836296	17.0037	58.678
703	LiDAR 2019	1781.13	LiDAR 2019	552618	5836296	19.0037	59.545
702	LiDAR 2019	1781.13	LiDAR 2019	552618	5836296	21.0037	59.587
701	LiDAR 2019	1781.13	LiDAR 2019	552618	5836296	23.0037	59.328
700	LiDAR 2019	1781.13	LiDAR 2019	552618	5836296	25.0038	59.065
699	LiDAR 2019	1781.13	LiDAR 2019	552618	5836296	27.0038	59.56
698	LiDAR 2019	1781.13	LiDAR 2019	552618	5836296	29.0037	59.62
697	LiDAR 2019	1781.13	LiDAR 2019	552618	5836296	31.0037	59.847
696	LiDAR 2019	1781.13	LiDAR 2019	552618	5836296	33.0037	61.289
152	LiDAR 2019	1831.05	LiDAR 2019	552667	5836287	0	61.446
151	LiDAR 2019	1831.05	LiDAR 2019	552667	5836287	0.438267	61.345
150	LiDAR 2019	1831.05	LiDAR 2019	552667	5836287	2.43825	60.743
149	LiDAR 2019	1831.05	LiDAR 2019	552667	5836287	4.43824	59.873
148	LiDAR 2019	1831.05	LiDAR 2019	552667	5836287	6.43822	59.763
147	LiDAR 2019	1831.05	LiDAR 2019	552667	5836287	8.4383	59.242
146	LiDAR 2019	1831.05	LiDAR 2019	552667	5836287	10.4383	58.747
145	LiDAR 2019	1831.05	LiDAR 2019	552667	5836287	12.4383	59.026
144	LiDAR 2019	1831.05	LiDAR 2019	552667	5836287	14.4383	59.306
143	LiDAR 2019	1831.05	LiDAR 2019	552667	5836287	16.4382	59.093
142	LiDAR 2019	1831.05	LiDAR 2019	552667	5836287	18.4382	58.711
141	LiDAR 2019	1831.05	LiDAR 2019	552667	5836287	20.4383	58.731
140	LiDAR 2019	1831.05	LiDAR 2019	552667	5836287	22.4383	58.662
139	LiDAR 2019	1831.05	LiDAR 2019	552667	5836287	24.4383	58.534
138	LiDAR 2019	1831.05	LiDAR 2019	552667	5836287	26.4383	58.542
137	LiDAR 2019	1831.05	LiDAR 2019	552667	5836287	28.4382	59.267
136	LiDAR 2019	1831.05	LiDAR 2019	552667	5836287	30.4382	59.55
135	LiDAR 2019	1831.05	LiDAR 2019	552667	5836287	32.4383	59.767
134	LiDAR 2019	1831.05	LiDAR 2019	552667	5836287	34.4383	59.886
133	LiDAR 2019	1831.05	LiDAR 2019	552667	5836287	36.4383	59.902
695	LiDAR 2019	1881.57	LiDAR 2019	552716	5836296	0	61.454
694	LiDAR 2019	1881.57	LiDAR 2019	552716	5836296	1.1101	61.425
693	LiDAR 2019	1881.57	LiDAR 2019	552716	5836296	3.11011	61.206
692	LiDAR 2019	1881.57	LiDAR 2019	552716	5836296	5.11013	60.416
691	LiDAR 2019	1881.57	LiDAR 2019	552716	5836296	7.11014	59.414
690	LiDAR 2019	1881.57	LiDAR 2019	552716	5836296	9.11011	58.868
689	LiDAR 2019	1881.57	LiDAR 2019	552716	5836296	11.1101	59.072
688	LiDAR 2019	1881.57	LiDAR 2019	552716	5836296	13.1101	59.102
687	LiDAR 2019	1881.57	LiDAR 2019	552716	5836296	15.1102	59.022
686	LiDAR 2019	1881.57	LiDAR 2019	552716	5836296	17.1102	59.187
685	LiDAR 2019	1881.57	LiDAR 2019	552716	5836296	19.1102	59.459
684	LiDAR 2019	1881.57	LiDAR 2019	552716	5836296	21.1101	59.679
683	LiDAR 2019	1881.57	LiDAR 2019	552716	5836296	23.1101	59.805
682	LiDAR 2019	1881.57	LiDAR 2019	552716	5836296	25.1101	59.631
681	LiDAR 2019	1881.57	LiDAR 2019	552716	5836296	27.1101	59.465
680	LiDAR 2019	1881.57	LiDAR 2019	552716	5836296	29.1101	59.674
679	LiDAR 2019	1881.57	LiDAR 2019	552716	5836296	31.1101	59.22
678	LiDAR 2019	1881.57	LiDAR 2019	552716	5836296	33.1101	59.044
677	LiDAR 2019	1881.57	LiDAR 2019	552716	5836296	35.1101	58.507
676	LiDAR 2019	1881.57	LiDAR 2019	552716	5836296	37.1101	59.238
467	LiDAR 2019	1930.88	LiDAR 2019	552763	5836306	0	60.589
466	LiDAR 2019	1930.88	LiDAR 2019	552763	5836306	0.835839	59.843
465	LiDAR 2019	1930.88	LiDAR 2019	552763	5836306	2.83584	59.466
464	LiDAR 2019	1930.88	LiDAR 2019	552763	5836306	4.83587	59.054
463	LiDAR 2019	1930.88	LiDAR 2019	552763	5836306	6.83589	58.946
462	LiDAR 2019	1930.88	LiDAR 2019	552763	5836306	8.83582	58.972
461	LiDAR 2019	1930.88	LiDAR 2019	552763	5836306	10.8358	58.943
460	LiDAR 2019	1930.88	LiDAR 2019	552763	5836306	12.8359	58.895
459	LiDAR 2019	1930.88	LiDAR 2019	552763	5836306	14.8359	58.862
458	LiDAR 2019	1930.88	LiDAR 2019	552763	5836306	16.8359	58.879
457	LiDAR 2019	1930.88	LiDAR 2019	552763	5836306	18.8358	58.856
456	LiDAR 2019	1930.88	LiDAR 2019	552763	5836306	20.8358	59.11
455	LiDAR 2019	1930.88	LiDAR 2019	552763	5836306	22.8358	59.1
454	LiDAR 2019	1930.88	LiDAR 2019	552763	5836306	24.8359	59.635
453	LiDAR 2019	1930.88	LiDAR 2019	552763	5836306	26.8359	59.839
452	LiDAR 2019	1930.88	LiDAR 2019	552763	5836306	28.8358	59.898
451	LiDAR 2019	1930.88	LiDAR 2019	552763	5836306	30.8358	59.875
450	LiDAR 2019	1930.88	LiDAR 2019	552763	5836306	32.8359	60.44
822	LiDAR 2019	1984.92	LiDAR 2019	552816	5836300	0	61.589
821	LiDAR 2019	1984.92	LiDAR 2019	552816	5836300	0.251334	61.589
820	LiDAR 2019	1984.92	LiDAR 2019	552816	5836300	2.25131	61.332
819	LiDAR 2019	1984.92	LiDAR 2019	552816	5836300	4.25128	59.987
818	LiDAR 2019	1984.92	LiDAR 2019	552816	5836300	6.25135	58.906
817	LiDAR 2019	1984.92	LiDAR 2019	552816	5836300	8.25132	58.905
816	LiDAR 2019	1984.92	LiDAR 2019	552816	5836300	10.2513	58.892
815	LiDAR 2019	1984.92	LiDAR 2019	552816	5836300	12.2514	58.972
814	LiDAR 2019	1984.92	LiDAR 2019	552816	5836300	14.2513	59.465
813	LiDAR 2019	1984.92	LiDAR 2019	552816	5836300	16.2513	59.469
812	LiDAR 2019	1984.92	LiDAR 2019	552816	5836300	18.2514	59.165
811	LiDAR 2019	1984.92	LiDAR 2019	552816	5836300	20.2513	59.212
810	LiDAR 2019	1984.92	LiDAR 2019	552816	5836300	22.2513	59.258
809	LiDAR 2019	1984.92	LiDAR 2019	552816	5836300	24.2514	59.305
808	LiDAR 2019	1984.92	LiDAR 2019	552816	5836300	26.2513	59.37
807	LiDAR 2019	1984.92	LiDAR 2019	552816	5836300	28.2513	59.296
806	LiDAR 2019	1984.92	LiDAR 2019	552816	5836300	30.2513	59.369
805	LiDAR 2019	1984.92	LiDAR 2019	552816	5836300	32.2513	59.498
804	LiDAR 2019	1984.92	LiDAR 2019	552816	5836300	34.2513	59.68
803	LiDAR 2019	1984.92	LiDAR 2019	552816	5836300	36.2513	60.14
802	LiDAR 2019	1984.92	LiDAR 2019	552816	5836300	38.2514	60.434
801	LiDAR 2019	1984.92	LiDAR 2019	552816	5836300	40.2513	60.843
63	LiDAR 2019	2049.14	LiDAR 2019	552866	5836334	0	61.216
62	LiDAR 2019	2049.14	LiDAR 2019	552866	5836334	1.50532	60.523
61	LiDAR 2019	2049.14	LiDAR 2019	552866	5836334	3.50527	59.463
60	LiDAR 2019	2049.14	LiDAR 2019	552866	5836334	5.50531	59.05
59	LiDAR 2019	2049.14	LiDAR 2019	552866	5836334	7.50526	59.067
58	LiDAR 2019	2049.14	LiDAR 2019	552866	5836334	9.50534	59.053
57	LiDAR 2019	2049.14	LiDAR 2019	552866	5836334	11.5053	59.202
56	LiDAR 2019	2049.14	LiDAR 2019	552866	5836334	13.5053	59.359
55	LiDAR 2019	2049.14	LiDAR 2019	552866	5836334	15.5053	59.416
54	LiDAR 2019	2049.14	LiDAR 2019	552866	5836334	17.5053	59.35
53	LiDAR 2019	2049.14	LiDAR 2019	552866	5836334	19.5053	59.341
52	LiDAR 2019	2049.14	LiDAR 2019	552866	5836334	21.5053	59.296
51	LiDAR 2019	2049.14	LiDAR 2019	552866	5836334	23.5053	59.151
50	LiDAR 2019	2049.14	LiDAR 2019	552866	5836334	25.5053	59.032
49	LiDAR 2019	2049.14	LiDAR 2019	552866	5836334	27.5053	58.956
48	LiDAR 2019	2049.14	LiDAR 2019	552866	5836334	29.5053	59.215
47	LiDAR 2019	2049.14	LiDAR 2019	552866	5836334	31.5053	59.6
46	LiDAR 2019	2049.14	LiDAR 2019	552866	5836334	33.5053	59.873
45	LiDAR 2019	2049.14	LiDAR 2019	552866	5836334	35.5053	60.893
928	LiDAR 2019	2087.62	LiDAR 2019	552881	5836369	0	61.33
927	LiDAR 2019	2087.62	LiDAR 2019	552881	5836369	0.172641	61.33
926	LiDAR 2019	2087.62	LiDAR 2019	552881	5836369	2.17262	60.453
925	LiDAR 2019	2087.62	LiDAR 2019	552881	5836369	4.17269	59.947
924	LiDAR 2019	2087.62	LiDAR 2019	552881	5836369	6.17266	58.916
923	LiDAR 2019	2087.62	LiDAR 2019	552881	5836369	8.17264	59.067
922	LiDAR 2019	2087.62	LiDAR 2019	552881	5836369	10.1727	59.346
921	LiDAR 2019	2087.62	LiDAR 2019	552881	5836369	12.1726	59.39
920	LiDAR 2019	2087.62	LiDAR 2019	552881	5836369	14.1726	59.34
919	LiDAR 2019	2087.62	LiDAR 2019	552881	5836369	16.1727	59.382
918	LiDAR 2019	2087.62	LiDAR 2019	552881	5836369	18.1727	59.381
917	LiDAR 2019	2087.62	LiDAR 2019	552881	5836369	20.1726	59.388
916	LiDAR 2019	2087.62	LiDAR 2019	552881	5836369	22.1727	59.387
915	LiDAR 2019	2087.62	LiDAR 2019	552881	5836369	24.1727	59.328
914	LiDAR 2019	2087.62	LiDAR 2019	552881	5836369	26.1726	59.238
913	LiDAR 2019	2087.62	LiDAR 2019	552881	5836369	28.1727	59.118
912	LiDAR 2019	2087.62	LiDAR 2019	552881	5836369	30.1727	59.004
911	LiDAR 2019	2087.62	LiDAR 2019	552881	5836369	32.1726	59.047
910	LiDAR 2019	2087.62	LiDAR 2019	552881	5836369	34.1727	59.971
909	LiDAR 2019	2087.62	LiDAR 2019	552881	5836369	36.1727	61.242
559	LiDAR 2019	2136.97	LiDAR 2019	552902	5836413	0	60.608
558	LiDAR 2019	2136.97	LiDAR 2019	552902	5836413	1.79068	60.51
557	LiDAR 2019	2136.97	LiDAR 2019	552902	5836413	3.79066	59.942
556	LiDAR 2019	2136.97	LiDAR 2019	552902	5836413	5.79063	59.728
555	LiDAR 2019	2136.97	LiDAR 2019	552902	5836413	7.79066	59.535
554	LiDAR 2019	2136.97	LiDAR 2019	552902	5836413	9.79064	59.529
553	LiDAR 2019	2136.97	LiDAR 2019	552902	5836413	11.7906	59.503
552	LiDAR 2019	2136.97	LiDAR 2019	552902	5836413	13.7907	59.271
551	LiDAR 2019	2136.97	LiDAR 2019	552902	5836413	15.7907	59.12
550	LiDAR 2019	2136.97	LiDAR 2019	552902	5836413	17.7906	59.182
549	LiDAR 2019	2136.97	LiDAR 2019	552902	5836413	19.7907	59.135
548	LiDAR 2019	2136.97	LiDAR 2019	552902	5836413	21.7906	58.917
547	LiDAR 2019	2136.97	LiDAR 2019	552902	5836413	23.7906	58.879
546	LiDAR 2019	2136.97	LiDAR 2019	552902	5836413	25.7907	58.868
545	LiDAR 2019	2136.97	LiDAR 2019	552902	5836413	27.7907	58.869
544	LiDAR 2019	2136.97	LiDAR 2019	552902	5836413	29.7906	59.811
543	LiDAR 2019	2136.97	LiDAR 2019	552902	5836413	31.7907	60.14
542	LiDAR 2019	2136.97	LiDAR 2019	552902	5836413	33.7906	60.814
112	LiDAR 2019	2165.96	LiDAR 2019	552915	5836439	0	60.986
111	LiDAR 2019	2165.96	LiDAR 2019	552915	5836439	1.31097	60.767
110	LiDAR 2019	2165.96	LiDAR 2019	552915	5836439	3.31096	60.233
109	LiDAR 2019	2165.96	LiDAR 2019	552915	5836439	5.3109	59.431
108	LiDAR 2019	2165.96	LiDAR 2019	552915	5836439	7.31098	59.061
107	LiDAR 2019	2165.96	LiDAR 2019	552915	5836439	9.31092	58.818
106	LiDAR 2019	2165.96	LiDAR 2019	552915	5836439	11.3109	58.828
105	LiDAR 2019	2165.96	LiDAR 2019	552915	5836439	13.3109	58.871
104	LiDAR 2019	2165.96	LiDAR 2019	552915	5836439	15.3109	59.019
103	LiDAR 2019	2165.96	LiDAR 2019	552915	5836439	17.3109	59.307
102	LiDAR 2019	2165.96	LiDAR 2019	552915	5836439	19.311	59.607
101	LiDAR 2019	2165.96	LiDAR 2019	552915	5836439	21.3109	59.692
100	LiDAR 2019	2165.96	LiDAR 2019	552915	5836439	23.311	59.545
99	LiDAR 2019	2165.96	LiDAR 2019	552915	5836439	25.3109	60.707
98	LiDAR 2019	2165.96	LiDAR 2019	552915	5836439	27.3109	60.655
97	LiDAR 2019	2165.96	LiDAR 2019	552915	5836439	29.3109	60.668
96	LiDAR 2019	2165.96	LiDAR 2019	552915	5836439	31.3109	60.662
44	LiDAR 2019	2227.39	LiDAR 2019	552953	5836484	0	61.226
43	LiDAR 2019	2227.39	LiDAR 2019	552953	5836484	0.541999	61.226
42	LiDAR 2019	2227.39	LiDAR 2019	552953	5836484	2.54192	59.444
41	LiDAR 2019	2227.39	LiDAR 2019	552953	5836484	4.5419	59.141
40	LiDAR 2019	2227.39	LiDAR 2019	552953	5836484	6.54196	59.623
39	LiDAR 2019	2227.39	LiDAR 2019	552953	5836484	8.54195	59.546
38	LiDAR 2019	2227.39	LiDAR 2019	552953	5836484	10.5419	59.312
37	LiDAR 2019	2227.39	LiDAR 2019	552953	5836484	12.5419	58.915
36	LiDAR 2019	2227.39	LiDAR 2019	552953	5836484	14.5419	58.905
35	LiDAR 2019	2227.39	LiDAR 2019	552953	5836484	16.542	59.057
34	LiDAR 2019	2227.39	LiDAR 2019	552953	5836484	18.542	59.221
33	LiDAR 2019	2227.39	LiDAR 2019	552953	5836484	20.5419	59.335
32	LiDAR 2019	2227.39	LiDAR 2019	552953	5836484	22.5419	59.399
31	LiDAR 2019	2227.39	LiDAR 2019	552953	5836484	24.5419	59.401
30	LiDAR 2019	2227.39	LiDAR 2019	552953	5836484	26.542	58.923
29	LiDAR 2019	2227.39	LiDAR 2019	552953	5836484	28.542	59.143
28	LiDAR 2019	2227.39	LiDAR 2019	552953	5836484	30.542	59.633
27	LiDAR 2019	2227.39	LiDAR 2019	552953	5836484	32.5419	60.323
26	LiDAR 2019	2227.39	LiDAR 2019	552953	5836484	34.5419	60.829
25	LiDAR 2019	2227.39	LiDAR 2019	552953	5836484	36.542	60.865
24	LiDAR 2019	2227.39	LiDAR 2019	552953	5836484	38.542	60.744
23	LiDAR 2019	2227.39	LiDAR 2019	552953	5836484	40.542	61.65
541	LiDAR 2019	2289.84	LiDAR 2019	552996	5836527	0	61.759
540	LiDAR 2019	2289.84	LiDAR 2019	552996	5836527	0.74402	61.623
539	LiDAR 2019	2289.84	LiDAR 2019	552996	5836527	2.74401	61.553
538	LiDAR 2019	2289.84	LiDAR 2019	552996	5836527	4.744	61.277
537	LiDAR 2019	2289.84	LiDAR 2019	552996	5836527	6.74406	61.133
536	LiDAR 2019	2289.84	LiDAR 2019	552996	5836527	8.74404	60.931
535	LiDAR 2019	2289.84	LiDAR 2019	552996	5836527	10.744	60.866
534	LiDAR 2019	2289.84	LiDAR 2019	552996	5836527	12.744	60.702
533	LiDAR 2019	2289.84	LiDAR 2019	552996	5836527	14.744	60.279
532	LiDAR 2019	2289.84	LiDAR 2019	552996	5836527	16.7441	59.857
531	LiDAR 2019	2289.84	LiDAR 2019	552996	5836527	18.7441	59.232
530	LiDAR 2019	2289.84	LiDAR 2019	552996	5836527	20.744	59.056
529	LiDAR 2019	2289.84	LiDAR 2019	552996	5836527	22.744	59.005
528	LiDAR 2019	2289.84	LiDAR 2019	552996	5836527	24.7441	58.942
527	LiDAR 2019	2289.84	LiDAR 2019	552996	5836527	26.744	58.952
526	LiDAR 2019	2289.84	LiDAR 2019	552996	5836527	28.744	59.132
525	LiDAR 2019	2289.84	LiDAR 2019	552996	5836527	30.744	59.446
524	LiDAR 2019	2289.84	LiDAR 2019	552996	5836527	32.744	59.517
523	LiDAR 2019	2289.84	LiDAR 2019	552996	5836527	34.744	59.607
522	LiDAR 2019	2289.84	LiDAR 2019	552996	5836527	36.744	59.89
521	LiDAR 2019	2289.84	LiDAR 2019	552996	5836527	38.744	60.001
520	LiDAR 2019	2289.84	LiDAR 2019	552996	5836527	40.744	59.948
519	LiDAR 2019	2289.84	LiDAR 2019	552996	5836527	42.7441	59.843
518	LiDAR 2019	2289.84	LiDAR 2019	552996	5836527	44.744	60.003
517	LiDAR 2019	2289.84	LiDAR 2019	552996	5836527	46.744	60.667
132	LiDAR 2019	2339.98	LiDAR 2019	553041	5836548	0	61.501
131	LiDAR 2019	2339.98	LiDAR 2019	553041	5836548	1.9255	61.51
130	LiDAR 2019	2339.98	LiDAR 2019	553041	5836548	3.92545	61.501
129	LiDAR 2019	2339.98	LiDAR 2019	553041	5836548	5.92545	61.251
128	LiDAR 2019	2339.98	LiDAR 2019	553041	5836548	7.92546	60.919
127	LiDAR 2019	2339.98	LiDAR 2019	553041	5836548	9.92549	60.701
126	LiDAR 2019	2339.98	LiDAR 2019	553041	5836548	11.9255	60.464
125	LiDAR 2019	2339.98	LiDAR 2019	553041	5836548	13.9255	60.358
124	LiDAR 2019	2339.98	LiDAR 2019	553041	5836548	15.9254	60.223
123	LiDAR 2019	2339.98	LiDAR 2019	553041	5836548	17.9254	60.356
122	LiDAR 2019	2339.98	LiDAR 2019	553041	5836548	19.9255	60.434
121	LiDAR 2019	2339.98	LiDAR 2019	553041	5836548	21.9255	60.272
120	LiDAR 2019	2339.98	LiDAR 2019	553041	5836548	23.9255	59.46
119	LiDAR 2019	2339.98	LiDAR 2019	553041	5836548	25.9255	58.973
118	LiDAR 2019	2339.98	LiDAR 2019	553041	5836548	27.9255	58.934
117	LiDAR 2019	2339.98	LiDAR 2019	553041	5836548	29.9254	59.038
116	LiDAR 2019	2339.98	LiDAR 2019	553041	5836548	31.9254	59.135
115	LiDAR 2019	2339.98	LiDAR 2019	553041	5836548	33.9255	59.471
114	LiDAR 2019	2339.98	LiDAR 2019	553041	5836548	35.9255	60.248
113	LiDAR 2019	2339.98	LiDAR 2019	553041	5836548	37.9254	61.607
747	LiDAR 2019	2385.74	LiDAR 2019	553087	5836553	0	61.912
746	LiDAR 2019	2385.74	LiDAR 2019	553087	5836553	1.74868	61.279
745	LiDAR 2019	2385.74	LiDAR 2019	553087	5836553	3.74866	60.919
744	LiDAR 2019	2385.74	LiDAR 2019	553087	5836553	5.74864	60.683
743	LiDAR 2019	2385.74	LiDAR 2019	553087	5836553	7.74873	60.452
742	LiDAR 2019	2385.74	LiDAR 2019	553087	5836553	9.74871	60.229
741	LiDAR 2019	2385.74	LiDAR 2019	553087	5836553	11.7487	60.156
740	LiDAR 2019	2385.74	LiDAR 2019	553087	5836553	13.7487	59.954
739	LiDAR 2019	2385.74	LiDAR 2019	553087	5836553	15.7486	60.015
738	LiDAR 2019	2385.74	LiDAR 2019	553087	5836553	17.7487	59.933
737	LiDAR 2019	2385.74	LiDAR 2019	553087	5836553	19.7487	59.958
736	LiDAR 2019	2385.74	LiDAR 2019	553087	5836553	21.7486	59.618
735	LiDAR 2019	2385.74	LiDAR 2019	553087	5836553	23.7486	59.098
734	LiDAR 2019	2385.74	LiDAR 2019	553087	5836553	25.7486	59.036
733	LiDAR 2019	2385.74	LiDAR 2019	553087	5836553	27.7486	58.859
732	LiDAR 2019	2385.74	LiDAR 2019	553087	5836553	29.7486	59.137
731	LiDAR 2019	2385.74	LiDAR 2019	553087	5836553	31.7486	59.049
383	LiDAR 2019	2441.22	LiDAR 2019	553141	5836562	0	62.002
382	LiDAR 2019	2441.22	LiDAR 2019	553141	5836562	0.849193	61.966
381	LiDAR 2019	2441.22	LiDAR 2019	553141	5836562	2.8492	61.572
380	LiDAR 2019	2441.22	LiDAR 2019	553141	5836562	4.8492	61.591
379	LiDAR 2019	2441.22	LiDAR 2019	553141	5836562	6.84921	61.567
378	LiDAR 2019	2441.22	LiDAR 2019	553141	5836562	8.84921	61.607
377	LiDAR 2019	2441.22	LiDAR 2019	553141	5836562	10.8492	61.558
376	LiDAR 2019	2441.22	LiDAR 2019	553141	5836562	12.8492	61.553
375	LiDAR 2019	2441.22	LiDAR 2019	553141	5836562	14.8492	61.575
374	LiDAR 2019	2441.22	LiDAR 2019	553141	5836562	16.8492	61.39
373	LiDAR 2019	2441.22	LiDAR 2019	553141	5836562	18.8492	60.863
372	LiDAR 2019	2441.22	LiDAR 2019	553141	5836562	20.8492	60.778
371	LiDAR 2019	2441.22	LiDAR 2019	553141	5836562	22.8492	60.291
370	LiDAR 2019	2441.22	LiDAR 2019	553141	5836562	24.8492	59.645
369	LiDAR 2019	2441.22	LiDAR 2019	553141	5836562	26.8493	59.847
368	LiDAR 2019	2441.22	LiDAR 2019	553141	5836562	28.8492	60.136
367	LiDAR 2019	2441.22	LiDAR 2019	553141	5836562	30.8492	60.085
366	LiDAR 2019	2441.22	LiDAR 2019	553141	5836562	32.8492	59.647
365	LiDAR 2019	2441.22	LiDAR 2019	553141	5836562	34.8492	59.157
364	LiDAR 2019	2441.22	LiDAR 2019	553141	5836562	36.8491	59.254
363	LiDAR 2019	2441.22	LiDAR 2019	553141	5836562	38.8491	60.022
362	LiDAR 2019	2441.22	LiDAR 2019	553141	5836562	40.8491	59.721
361	LiDAR 2019	2441.22	LiDAR 2019	553141	5836562	42.8491	59.215
360	LiDAR 2019	2441.22	LiDAR 2019	553141	5836562	44.8491	59.506
359	LiDAR 2019	2441.22	LiDAR 2019	553141	5836562	46.8491	59.777
358	LiDAR 2019	2441.22	LiDAR 2019	553141	5836562	48.8491	60.24
357	LiDAR 2019	2441.22	LiDAR 2019	553141	5836562	50.8491	60.389
356	LiDAR 2019	2441.22	LiDAR 2019	553141	5836562	52.8491	60.499
355	LiDAR 2019	2441.22	LiDAR 2019	553141	5836562	54.8491	60.678
354	LiDAR 2019	2441.22	LiDAR 2019	553141	5836562	56.8491	61.224
875	LiDAR 2019	2481.58	LiDAR 2019	553180	5836570	0	61.644
874	LiDAR 2019	2481.58	LiDAR 2019	553180	5836570	1.45646	61.672
873	LiDAR 2019	2481.58	LiDAR 2019	553180	5836570	3.45648	61.679
872	LiDAR 2019	2481.58	LiDAR 2019	553180	5836570	5.45644	61.698
871	LiDAR 2019	2481.58	LiDAR 2019	553180	5836570	7.45649	61.598
870	LiDAR 2019	2481.58	LiDAR 2019	553180	5836570	9.45645	61.391
869	LiDAR 2019	2481.58	LiDAR 2019	553180	5836570	11.4565	61.387
868	LiDAR 2019	2481.58	LiDAR 2019	553180	5836570	13.4565	61.164
867	LiDAR 2019	2481.58	LiDAR 2019	553180	5836570	15.4565	60.43
866	LiDAR 2019	2481.58	LiDAR 2019	553180	5836570	17.4564	60.681
865	LiDAR 2019	2481.58	LiDAR 2019	553180	5836570	19.4564	60.808
864	LiDAR 2019	2481.58	LiDAR 2019	553180	5836570	21.4564	60.649
863	LiDAR 2019	2481.58	LiDAR 2019	553180	5836570	23.4564	60.292
862	LiDAR 2019	2481.58	LiDAR 2019	553180	5836570	25.4564	60.04
861	LiDAR 2019	2481.58	LiDAR 2019	553180	5836570	27.4564	59.564
860	LiDAR 2019	2481.58	LiDAR 2019	553180	5836570	29.4564	59.088
859	LiDAR 2019	2481.58	LiDAR 2019	553180	5836570	31.4564	59.15
858	LiDAR 2019	2481.58	LiDAR 2019	553180	5836570	33.4564	59.444
857	LiDAR 2019	2481.58	LiDAR 2019	553180	5836570	35.4564	59.552
856	LiDAR 2019	2481.58	LiDAR 2019	553180	5836570	37.4564	59.137
855	LiDAR 2019	2481.58	LiDAR 2019	553180	5836570	39.4564	59.582
854	LiDAR 2019	2481.58	LiDAR 2019	553180	5836570	41.4564	60.357
853	LiDAR 2019	2481.58	LiDAR 2019	553180	5836570	43.4564	60.924
852	LiDAR 2019	2481.58	LiDAR 2019	553180	5836570	45.4564	61.756
22	LiDAR 2019	2518.99	LiDAR 2019	553209	5836594	0	62.134
21	LiDAR 2019	2518.99	LiDAR 2019	553209	5836594	1.59864	61.799
20	LiDAR 2019	2518.99	LiDAR 2019	553209	5836594	3.59864	61.281
19	LiDAR 2019	2518.99	LiDAR 2019	553209	5836594	5.59864	61.149
18	LiDAR 2019	2518.99	LiDAR 2019	553209	5836594	7.59864	61.061
17	LiDAR 2019	2518.99	LiDAR 2019	553209	5836594	9.59864	60.973
16	LiDAR 2019	2518.99	LiDAR 2019	553209	5836594	11.5986	60.917
15	LiDAR 2019	2518.99	LiDAR 2019	553209	5836594	13.5986	60.928
14	LiDAR 2019	2518.99	LiDAR 2019	553209	5836594	15.5986	60.786
13	LiDAR 2019	2518.99	LiDAR 2019	553209	5836594	17.5987	60.305
12	LiDAR 2019	2518.99	LiDAR 2019	553209	5836594	19.5987	59.529
11	LiDAR 2019	2518.99	LiDAR 2019	553209	5836594	21.5986	59.823
10	LiDAR 2019	2518.99	LiDAR 2019	553209	5836594	23.5986	59.992
9	LiDAR 2019	2518.99	LiDAR 2019	553209	5836594	25.5986	60.319
8	LiDAR 2019	2518.99	LiDAR 2019	553209	5836594	27.5986	60.288
7	LiDAR 2019	2518.99	LiDAR 2019	553209	5836594	29.5986	60.156
6	LiDAR 2019	2518.99	LiDAR 2019	553209	5836594	31.5986	60.124
5	LiDAR 2019	2518.99	LiDAR 2019	553209	5836594	33.5986	59.678
4	LiDAR 2019	2518.99	LiDAR 2019	553209	5836594	35.5986	59.207
3	LiDAR 2019	2518.99	LiDAR 2019	553209	5836594	37.5986	59.112
2	LiDAR 2019	2518.99	LiDAR 2019	553209	5836594	39.5986	59.15
1	LiDAR 2019	2518.99	LiDAR 2019	553209	5836594	41.5986	59.167
516	LiDAR 2019	2567.85	LiDAR 2019	553240	5836632	0	62.091
515	LiDAR 2019	2567.85	LiDAR 2019	553240	5836632	0.667112	61.872
514	LiDAR 2019	2567.85	LiDAR 2019	553240	5836632	2.66715	60.8
513	LiDAR 2019	2567.85	LiDAR 2019	553240	5836632	4.66709	60.746
512	LiDAR 2019	2567.85	LiDAR 2019	553240	5836632	6.66713	60.993
511	LiDAR 2019	2567.85	LiDAR 2019	553240	5836632	8.66708	60.949
510	LiDAR 2019	2567.85	LiDAR 2019	553240	5836632	10.6671	60.773
509	LiDAR 2019	2567.85	LiDAR 2019	553240	5836632	12.6671	60.693
508	LiDAR 2019	2567.85	LiDAR 2019	553240	5836632	14.6671	60.315
507	LiDAR 2019	2567.85	LiDAR 2019	553240	5836632	16.6671	60.388
506	LiDAR 2019	2567.85	LiDAR 2019	553240	5836632	18.6671	60.352
505	LiDAR 2019	2567.85	LiDAR 2019	553240	5836632	20.6671	60.308
504	LiDAR 2019	2567.85	LiDAR 2019	553240	5836632	22.6671	60.177
503	LiDAR 2019	2567.85	LiDAR 2019	553240	5836632	24.6671	59.887
502	LiDAR 2019	2567.85	LiDAR 2019	553240	5836632	26.6671	59.648
501	LiDAR 2019	2567.85	LiDAR 2019	553240	5836632	28.6671	59.381
500	LiDAR 2019	2567.85	LiDAR 2019	553240	5836632	30.6672	59.198
499	LiDAR 2019	2567.85	LiDAR 2019	553240	5836632	32.6671	59.941
498	LiDAR 2019	2567.85	LiDAR 2019	553240	5836632	34.6671	59.738
497	LiDAR 2019	2567.85	LiDAR 2019	553240	5836632	36.6671	59.952
496	LiDAR 2019	2567.85	LiDAR 2019	553240	5836632	38.6671	60.316
495	LiDAR 2019	2567.85	LiDAR 2019	553240	5836632	40.6671	61.015
494	LiDAR 2019	2567.85	LiDAR 2019	553240	5836632	42.6671	61.986
309	LiDAR 2019	2600.93	LiDAR 2019	553260	5836657	0	61.934
308	LiDAR 2019	2600.93	LiDAR 2019	553260	5836657	1.10958	61.523
307	LiDAR 2019	2600.93	LiDAR 2019	553260	5836657	3.10961	61.249
306	LiDAR 2019	2600.93	LiDAR 2019	553260	5836657	5.10965	61.25
305	LiDAR 2019	2600.93	LiDAR 2019	553260	5836657	7.10959	61.275
304	LiDAR 2019	2600.93	LiDAR 2019	553260	5836657	9.10962	61.05
303	LiDAR 2019	2600.93	LiDAR 2019	553260	5836657	11.1097	60.874
302	LiDAR 2019	2600.93	LiDAR 2019	553260	5836657	13.1096	60.636
301	LiDAR 2019	2600.93	LiDAR 2019	553260	5836657	15.1096	60.457
300	LiDAR 2019	2600.93	LiDAR 2019	553260	5836657	17.1097	60.193
299	LiDAR 2019	2600.93	LiDAR 2019	553260	5836657	19.1096	60.244
298	LiDAR 2019	2600.93	LiDAR 2019	553260	5836657	21.1096	60.342
297	LiDAR 2019	2600.93	LiDAR 2019	553260	5836657	23.1096	60.248
296	LiDAR 2019	2600.93	LiDAR 2019	553260	5836657	25.1096	59.189
295	LiDAR 2019	2600.93	LiDAR 2019	553260	5836657	27.1096	59.188
294	LiDAR 2019	2600.93	LiDAR 2019	553260	5836657	29.1096	59.198
293	LiDAR 2019	2600.93	LiDAR 2019	553260	5836657	31.1096	59.609
292	LiDAR 2019	2600.93	LiDAR 2019	553260	5836657	33.1097	60.104
291	LiDAR 2019	2600.93	LiDAR 2019	553260	5836657	35.1096	61.024
290	LiDAR 2019	2600.93	LiDAR 2019	553260	5836657	37.1096	61.837
580	LiDAR 2019	2667.39	LiDAR 2019	553287	5836718	0	61.654
579	LiDAR 2019	2667.39	LiDAR 2019	553287	5836718	1.38998	61.789
578	LiDAR 2019	2667.39	LiDAR 2019	553287	5836718	3.39	61.891
577	LiDAR 2019	2667.39	LiDAR 2019	553287	5836718	5.39002	61.912
576	LiDAR 2019	2667.39	LiDAR 2019	553287	5836718	7.39001	61.604
575	LiDAR 2019	2667.39	LiDAR 2019	553287	5836718	9.38993	61.402
574	LiDAR 2019	2667.39	LiDAR 2019	553287	5836718	11.3899	61.378
573	LiDAR 2019	2667.39	LiDAR 2019	553287	5836718	13.3899	61.36
572	LiDAR 2019	2667.39	LiDAR 2019	553287	5836718	15.39	60.979
571	LiDAR 2019	2667.39	LiDAR 2019	553287	5836718	17.39	59.487
570	LiDAR 2019	2667.39	LiDAR 2019	553287	5836718	19.39	59.243
569	LiDAR 2019	2667.39	LiDAR 2019	553287	5836718	21.39	59.175
568	LiDAR 2019	2667.39	LiDAR 2019	553287	5836718	23.39	59.307
567	LiDAR 2019	2667.39	LiDAR 2019	553287	5836718	25.39	59.532
566	LiDAR 2019	2667.39	LiDAR 2019	553287	5836718	27.39	59.438
565	LiDAR 2019	2667.39	LiDAR 2019	553287	5836718	29.3899	59.227
564	LiDAR 2019	2667.39	LiDAR 2019	553287	5836718	31.3899	59.705
563	LiDAR 2019	2667.39	LiDAR 2019	553287	5836718	33.39	60.142
562	LiDAR 2019	2667.39	LiDAR 2019	553287	5836718	35.39	60.653
561	LiDAR 2019	2667.39	LiDAR 2019	553287	5836718	37.39	62.041
420	LiDAR 2019	2723.91	LiDAR 2019	553310	5836770	0	62.067
419	LiDAR 2019	2723.91	LiDAR 2019	553310	5836770	1.64423	61.778
418	LiDAR 2019	2723.91	LiDAR 2019	553310	5836770	3.6443	61.866
417	LiDAR 2019	2723.91	LiDAR 2019	553310	5836770	5.64426	61.928
416	LiDAR 2019	2723.91	LiDAR 2019	553310	5836770	7.64424	61.88
415	LiDAR 2019	2723.91	LiDAR 2019	553310	5836770	9.64432	61.76
414	LiDAR 2019	2723.91	LiDAR 2019	553310	5836770	11.6443	61.281
413	LiDAR 2019	2723.91	LiDAR 2019	553310	5836770	13.6443	60.397
412	LiDAR 2019	2723.91	LiDAR 2019	553310	5836770	15.6442	60.281
411	LiDAR 2019	2723.91	LiDAR 2019	553310	5836770	17.6443	60.022
410	LiDAR 2019	2723.91	LiDAR 2019	553310	5836770	19.6443	59.935
409	LiDAR 2019	2723.91	LiDAR 2019	553310	5836770	21.6442	59.939
408	LiDAR 2019	2723.91	LiDAR 2019	553310	5836770	23.6443	59.654
407	LiDAR 2019	2723.91	LiDAR 2019	553310	5836770	25.6443	59.519
406	LiDAR 2019	2723.91	LiDAR 2019	553310	5836770	27.6443	59.528
405	LiDAR 2019	2723.91	LiDAR 2019	553310	5836770	29.6442	59.646
404	LiDAR 2019	2723.91	LiDAR 2019	553310	5836770	31.6443	60.012
403	LiDAR 2019	2723.91	LiDAR 2019	553310	5836770	33.6443	62.239
241	LiDAR 2019	2757.62	LiDAR 2019	553330	5836797	0	62.669
240	LiDAR 2019	2757.62	LiDAR 2019	553330	5836797	1.49442	62.636
239	LiDAR 2019	2757.62	LiDAR 2019	553330	5836797	3.49443	62.413
238	LiDAR 2019	2757.62	LiDAR 2019	553330	5836797	5.49444	62.493
237	LiDAR 2019	2757.62	LiDAR 2019	553330	5836797	7.49444	62.348
236	LiDAR 2019	2757.62	LiDAR 2019	553330	5836797	9.49445	61.842
235	LiDAR 2019	2757.62	LiDAR 2019	553330	5836797	11.4944	60.52
234	LiDAR 2019	2757.62	LiDAR 2019	553330	5836797	13.4944	60.162
233	LiDAR 2019	2757.62	LiDAR 2019	553330	5836797	15.4944	59.398
232	LiDAR 2019	2757.62	LiDAR 2019	553330	5836797	17.4945	59.388
231	LiDAR 2019	2757.62	LiDAR 2019	553330	5836797	19.4945	59.678
230	LiDAR 2019	2757.62	LiDAR 2019	553330	5836797	21.4945	59.629
229	LiDAR 2019	2757.62	LiDAR 2019	553330	5836797	23.4945	59.902
228	LiDAR 2019	2757.62	LiDAR 2019	553330	5836797	25.4945	59.943
227	LiDAR 2019	2757.62	LiDAR 2019	553330	5836797	27.4945	60.101
226	LiDAR 2019	2757.62	LiDAR 2019	553330	5836797	29.4945	60.232
225	LiDAR 2019	2757.62	LiDAR 2019	553330	5836797	31.4945	60.481
224	LiDAR 2019	2757.62	LiDAR 2019	553330	5836797	33.4945	60.712
223	LiDAR 2019	2757.62	LiDAR 2019	553330	5836797	35.4945	60.517
222	LiDAR 2019	2757.62	LiDAR 2019	553330	5836797	37.4945	60.478
221	LiDAR 2019	2757.62	LiDAR 2019	553330	5836797	39.4945	60.483
220	LiDAR 2019	2757.62	LiDAR 2019	553330	5836797	41.4945	61.18
219	LiDAR 2019	2757.62	LiDAR 2019	553330	5836797	43.4945	62.078
175	LiDAR 2019	2796.19	LiDAR 2019	553363	5836799	0	62.549
174	LiDAR 2019	2796.19	LiDAR 2019	553363	5836799	1.04741	62.129
173	LiDAR 2019	2796.19	LiDAR 2019	553363	5836799	3.04739	61.827
172	LiDAR 2019	2796.19	LiDAR 2019	553363	5836799	5.04744	60.727
171	LiDAR 2019	2796.19	LiDAR 2019	553363	5836799	7.04742	60.416
170	LiDAR 2019	2796.19	LiDAR 2019	553363	5836799	9.0474	60.298
169	LiDAR 2019	2796.19	LiDAR 2019	553363	5836799	11.0474	60.219
168	LiDAR 2019	2796.19	LiDAR 2019	553363	5836799	13.0474	60.767
167	LiDAR 2019	2796.19	LiDAR 2019	553363	5836799	15.0475	60.851
166	LiDAR 2019	2796.19	LiDAR 2019	553363	5836799	17.0475	59.685
165	LiDAR 2019	2796.19	LiDAR 2019	553363	5836799	19.0474	59.476
164	LiDAR 2019	2796.19	LiDAR 2019	553363	5836799	21.0474	59.491
163	LiDAR 2019	2796.19	LiDAR 2019	553363	5836799	23.0474	59.435
162	LiDAR 2019	2796.19	LiDAR 2019	553363	5836799	25.0474	59.633
161	LiDAR 2019	2796.19	LiDAR 2019	553363	5836799	27.0474	59.716
160	LiDAR 2019	2796.19	LiDAR 2019	553363	5836799	29.0475	59.545
159	LiDAR 2019	2796.19	LiDAR 2019	553363	5836799	31.0474	59.79
158	LiDAR 2019	2796.19	LiDAR 2019	553363	5836799	33.0475	60.936
157	LiDAR 2019	2796.19	LiDAR 2019	553363	5836799	35.0474	61.703
156	LiDAR 2019	2796.19	LiDAR 2019	553363	5836799	37.0474	61.744
155	LiDAR 2019	2796.19	LiDAR 2019	553363	5836799	39.0474	61.729
154	LiDAR 2019	2796.19	LiDAR 2019	553363	5836799	41.0474	61.687
153	LiDAR 2019	2796.19	LiDAR 2019	553363	5836799	43.0474	62.037
493	LiDAR 2019	2837.01	LiDAR 2019	553397	5836777	0	62.763
492	LiDAR 2019	2837.01	LiDAR 2019	553397	5836777	0.476183	62.763
491	LiDAR 2019	2837.01	LiDAR 2019	553397	5836777	2.47623	62.055
490	LiDAR 2019	2837.01	LiDAR 2019	553397	5836777	4.47618	61.15
489	LiDAR 2019	2837.01	LiDAR 2019	553397	5836777	6.47623	60.296
488	LiDAR 2019	2837.01	LiDAR 2019	553397	5836777	8.47627	60.196
487	LiDAR 2019	2837.01	LiDAR 2019	553397	5836777	10.4762	60.509
486	LiDAR 2019	2837.01	LiDAR 2019	553397	5836777	12.4763	60.637
485	LiDAR 2019	2837.01	LiDAR 2019	553397	5836777	14.4762	60.119
484	LiDAR 2019	2837.01	LiDAR 2019	553397	5836777	16.4763	59.814
483	LiDAR 2019	2837.01	LiDAR 2019	553397	5836777	18.4762	59.933
482	LiDAR 2019	2837.01	LiDAR 2019	553397	5836777	20.4763	60.169
481	LiDAR 2019	2837.01	LiDAR 2019	553397	5836777	22.4762	59.562
480	LiDAR 2019	2837.01	LiDAR 2019	553397	5836777	24.4763	59.577
479	LiDAR 2019	2837.01	LiDAR 2019	553397	5836777	26.4762	59.871
478	LiDAR 2019	2837.01	LiDAR 2019	553397	5836777	28.4763	60.182
477	LiDAR 2019	2837.01	LiDAR 2019	553397	5836777	30.4762	60.273
476	LiDAR 2019	2837.01	LiDAR 2019	553397	5836777	32.4763	60.432
475	LiDAR 2019	2837.01	LiDAR 2019	553397	5836777	34.4762	60.584
474	LiDAR 2019	2837.01	LiDAR 2019	553397	5836777	36.4762	60.701
473	LiDAR 2019	2837.01	LiDAR 2019	553397	5836777	38.4762	61.01
472	LiDAR 2019	2837.01	LiDAR 2019	553397	5836777	40.4762	61.169
471	LiDAR 2019	2837.01	LiDAR 2019	553397	5836777	42.4762	61.504
470	LiDAR 2019	2837.01	LiDAR 2019	553397	5836777	44.4762	61.685
469	LiDAR 2019	2837.01	LiDAR 2019	553397	5836777	46.4762	61.802
468	LiDAR 2019	2837.01	LiDAR 2019	553397	5836777	48.4762	61.919
2543	LiDAR 2019	2875.53	LiDAR 2019	553431	5836793	0	62.225
2542	LiDAR 2019	2875.53	LiDAR 2019	553431	5836793	1.93795	61.181
2541	LiDAR 2019	2875.53	LiDAR 2019	553431	5836793	3.93793	60.876
2540	LiDAR 2019	2875.53	LiDAR 2019	553431	5836793	5.93794	60.532
2539	LiDAR 2019	2875.53	LiDAR 2019	553431	5836793	7.93796	60.703
2538	LiDAR 2019	2875.53	LiDAR 2019	553431	5836793	9.93793	60.668
2537	LiDAR 2019	2875.53	LiDAR 2019	553431	5836793	11.9379	60.757
2536	LiDAR 2019	2875.53	LiDAR 2019	553431	5836793	13.938	60.698
2535	LiDAR 2019	2875.53	LiDAR 2019	553431	5836793	15.9379	60.375
2534	LiDAR 2019	2875.53	LiDAR 2019	553431	5836793	17.9379	60.093
2533	LiDAR 2019	2875.53	LiDAR 2019	553431	5836793	19.938	59.886
2532	LiDAR 2019	2875.53	LiDAR 2019	553431	5836793	21.9379	60.142
2531	LiDAR 2019	2875.53	LiDAR 2019	553431	5836793	23.938	60.359
2530	LiDAR 2019	2875.53	LiDAR 2019	553431	5836793	25.938	60.357
2529	LiDAR 2019	2875.53	LiDAR 2019	553431	5836793	27.9379	59.642
2528	LiDAR 2019	2875.53	LiDAR 2019	553431	5836793	29.938	59.922
2527	LiDAR 2019	2875.53	LiDAR 2019	553431	5836793	31.938	59.916
2526	LiDAR 2019	2875.53	LiDAR 2019	553431	5836793	33.9379	59.825
2525	LiDAR 2019	2875.53	LiDAR 2019	553431	5836793	35.938	60.029
2524	LiDAR 2019	2875.53	LiDAR 2019	553431	5836793	37.938	60.254
2523	LiDAR 2019	2875.53	LiDAR 2019	553431	5836793	39.9379	60.385
2522	LiDAR 2019	2875.53	LiDAR 2019	553431	5836793	41.938	61.364
1946	LiDAR 2019	2922.47	LiDAR 2019	553447	5836837	0	61.506
1945	LiDAR 2019	2922.47	LiDAR 2019	553447	5836837	0.566291	61.24
1944	LiDAR 2019	2922.47	LiDAR 2019	553447	5836837	2.56625	60.641
1943	LiDAR 2019	2922.47	LiDAR 2019	553447	5836837	4.56624	60.192
1942	LiDAR 2019	2922.47	LiDAR 2019	553447	5836837	6.56622	60.103
1941	LiDAR 2019	2922.47	LiDAR 2019	553447	5836837	8.56621	60.213
1940	LiDAR 2019	2922.47	LiDAR 2019	553447	5836837	10.5663	59.754
1939	LiDAR 2019	2922.47	LiDAR 2019	553447	5836837	12.5663	60.168
1938	LiDAR 2019	2922.47	LiDAR 2019	553447	5836837	14.5663	60.61
1937	LiDAR 2019	2922.47	LiDAR 2019	553447	5836837	16.5662	60.123
1936	LiDAR 2019	2922.47	LiDAR 2019	553447	5836837	18.5662	59.947
1935	LiDAR 2019	2922.47	LiDAR 2019	553447	5836837	20.5662	59.96
1934	LiDAR 2019	2922.47	LiDAR 2019	553447	5836837	22.5663	59.848
1933	LiDAR 2019	2922.47	LiDAR 2019	553447	5836837	24.5663	59.792
1932	LiDAR 2019	2922.47	LiDAR 2019	553447	5836837	26.5662	60.029
1234	LiDAR 2019	2966.02	LiDAR 2019	553448	5836880	6.0587	59.732
1233	LiDAR 2019	2966.02	LiDAR 2019	553448	5836880	6.74368	59.732
1232	LiDAR 2019	2966.02	LiDAR 2019	553448	5836880	8.74334	59.815
1231	LiDAR 2019	2966.02	LiDAR 2019	553448	5836880	10.743	60.54
1230	LiDAR 2019	2966.02	LiDAR 2019	553448	5836880	12.7429	60.868
1229	LiDAR 2019	2966.02	LiDAR 2019	553448	5836880	14.7428	60.8
1228	LiDAR 2019	2966.02	LiDAR 2019	553448	5836880	16.7427	60.71
1227	LiDAR 2019	2966.02	LiDAR 2019	553448	5836880	18.7426	60.769
1226	LiDAR 2019	2966.02	LiDAR 2019	553448	5836880	20.7426	60.315
1225	LiDAR 2019	2966.02	LiDAR 2019	553448	5836880	22.7425	60.315
1224	LiDAR 2019	2966.02	LiDAR 2019	553448	5836880	24.7425	60.592
1223	LiDAR 2019	2966.02	LiDAR 2019	553448	5836880	26.7425	60.37
1222	LiDAR 2019	2966.02	LiDAR 2019	553448	5836880	28.7424	60.416
1221	LiDAR 2019	2966.02	LiDAR 2019	553448	5836880	30.7424	60.466
1220	LiDAR 2019	2966.02	LiDAR 2019	553448	5836880	32.7424	60.722
1219	LiDAR 2019	2966.02	LiDAR 2019	553448	5836880	34.7423	61.08
1218	LiDAR 2019	2966.02	LiDAR 2019	553448	5836880	36.7424	62.517
1563	LiDAR 2019	3012.01	LiDAR 2019	553432	5836921	0	62.367
1562	LiDAR 2019	3012.01	LiDAR 2019	553432	5836921	1.49897	61.901
1561	LiDAR 2019	3012.01	LiDAR 2019	553432	5836921	3.49895	61.501
1560	LiDAR 2019	3012.01	LiDAR 2019	553432	5836921	5.49894	60.981
1559	LiDAR 2019	3012.01	LiDAR 2019	553432	5836921	7.49893	60.485
1558	LiDAR 2019	3012.01	LiDAR 2019	553432	5836921	9.49901	60.177
1557	LiDAR 2019	3012.01	LiDAR 2019	553432	5836921	11.499	59.91
1556	LiDAR 2019	3012.01	LiDAR 2019	553432	5836921	13.499	60
1555	LiDAR 2019	3012.01	LiDAR 2019	553432	5836921	15.499	60.41
1554	LiDAR 2019	3012.01	LiDAR 2019	553432	5836921	17.499	60.441
1553	LiDAR 2019	3012.01	LiDAR 2019	553432	5836921	19.4989	60.444
1552	LiDAR 2019	3012.01	LiDAR 2019	553432	5836921	21.4989	60.435
1551	LiDAR 2019	3012.01	LiDAR 2019	553432	5836921	23.4989	60.256
1550	LiDAR 2019	3012.01	LiDAR 2019	553432	5836921	25.499	60.201
1549	LiDAR 2019	3012.01	LiDAR 2019	553432	5836921	27.499	60.314
1548	LiDAR 2019	3012.01	LiDAR 2019	553432	5836921	29.499	61.717
560	LiDAR 2019	3012.01	LiDAR 2019	553432	5836921	31.499	63.14
1008	LiDAR 2019	3046.72	LiDAR 2019	553442	5836953	0	62.005
1007	LiDAR 2019	3046.72	LiDAR 2019	553442	5836953	1.23562	61.869
1006	LiDAR 2019	3046.72	LiDAR 2019	553442	5836953	3.23569	60.606
1005	LiDAR 2019	3046.72	LiDAR 2019	553442	5836953	5.2357	60.452
1004	LiDAR 2019	3046.72	LiDAR 2019	553442	5836953	7.23571	60.217
1003	LiDAR 2019	3046.72	LiDAR 2019	553442	5836953	9.23572	59.864
1002	LiDAR 2019	3046.72	LiDAR 2019	553442	5836953	11.2357	59.808
1001	LiDAR 2019	3046.72	LiDAR 2019	553442	5836953	13.2357	60.153
1000	LiDAR 2019	3046.72	LiDAR 2019	553442	5836953	15.2357	60.791
999	LiDAR 2019	3046.72	LiDAR 2019	553442	5836953	17.2357	60.966
998	LiDAR 2019	3046.72	LiDAR 2019	553442	5836953	19.2357	61.096
997	LiDAR 2019	3046.72	LiDAR 2019	553442	5836953	21.2357	60.903
996	LiDAR 2019	3046.72	LiDAR 2019	553442	5836953	23.2356	60.689
995	LiDAR 2019	3046.72	LiDAR 2019	553442	5836953	25.2356	60.652
994	LiDAR 2019	3046.72	LiDAR 2019	553442	5836953	27.2357	60.859
993	LiDAR 2019	3046.72	LiDAR 2019	553442	5836953	29.2357	61.131
1647	LiDAR 2019	3090.84	LiDAR 2019	553483	5836968	0	63.112
1646	LiDAR 2019	3090.84	LiDAR 2019	553483	5836968	0.75424	62.606
1645	LiDAR 2019	3090.84	LiDAR 2019	553483	5836968	2.75432	61.81
1644	LiDAR 2019	3090.84	LiDAR 2019	553483	5836968	4.75426	61.092
1643	LiDAR 2019	3090.84	LiDAR 2019	553483	5836968	6.75429	60.394
1642	LiDAR 2019	3090.84	LiDAR 2019	553483	5836968	8.75423	60.337
1641	LiDAR 2019	3090.84	LiDAR 2019	553483	5836968	10.7543	60.606
1640	LiDAR 2019	3090.84	LiDAR 2019	553483	5836968	12.7543	60.758
1639	LiDAR 2019	3090.84	LiDAR 2019	553483	5836968	14.7543	60.695
1638	LiDAR 2019	3090.84	LiDAR 2019	553483	5836968	16.7543	60.341
1637	LiDAR 2019	3090.84	LiDAR 2019	553483	5836968	18.7543	60.456
1636	LiDAR 2019	3090.84	LiDAR 2019	553483	5836968	20.7543	61.707
1635	LiDAR 2019	3090.84	LiDAR 2019	553483	5836968	22.7543	61.675
1634	LiDAR 2019	3090.84	LiDAR 2019	553483	5836968	24.7543	61.678
1633	LiDAR 2019	3090.84	LiDAR 2019	553483	5836968	26.7543	61.642
1632	LiDAR 2019	3090.84	LiDAR 2019	553483	5836968	28.7542	61.419
1631	LiDAR 2019	3090.84	LiDAR 2019	553483	5836968	30.7543	61.508
1630	LiDAR 2019	3090.84	LiDAR 2019	553483	5836968	32.7543	61.644
1629	LiDAR 2019	3090.84	LiDAR 2019	553483	5836968	34.7543	61.71
1628	LiDAR 2019	3090.84	LiDAR 2019	553483	5836968	36.7542	61.827
1627	LiDAR 2019	3090.84	LiDAR 2019	553483	5836968	38.7543	61.974
1626	LiDAR 2019	3090.84	LiDAR 2019	553483	5836968	40.7543	62.495
1312	LiDAR 2019	3134.66	LiDAR 2019	553522	5836988	0	62.275
1311	LiDAR 2019	3134.66	LiDAR 2019	553522	5836988	1.28146	61.938
1310	LiDAR 2019	3134.66	LiDAR 2019	553522	5836988	3.28145	61.503
1309	LiDAR 2019	3134.66	LiDAR 2019	553522	5836988	5.28148	61.212
1308	LiDAR 2019	3134.66	LiDAR 2019	553522	5836988	7.28142	61.153
1307	LiDAR 2019	3134.66	LiDAR 2019	553522	5836988	9.28145	61.187
1306	LiDAR 2019	3134.66	LiDAR 2019	553522	5836988	11.2814	60.969
1305	LiDAR 2019	3134.66	LiDAR 2019	553522	5836988	13.2815	60.896
1304	LiDAR 2019	3134.66	LiDAR 2019	553522	5836988	15.2814	61.088
1303	LiDAR 2019	3134.66	LiDAR 2019	553522	5836988	17.2815	60.79
1302	LiDAR 2019	3134.66	LiDAR 2019	553522	5836988	19.2814	60.648
1301	LiDAR 2019	3134.66	LiDAR 2019	553522	5836988	21.2815	60.563
1300	LiDAR 2019	3134.66	LiDAR 2019	553522	5836988	23.2815	60.432
1299	LiDAR 2019	3134.66	LiDAR 2019	553522	5836988	25.2815	60.474
1298	LiDAR 2019	3134.66	LiDAR 2019	553522	5836988	27.2814	60.588
1297	LiDAR 2019	3134.66	LiDAR 2019	553522	5836988	29.2815	60.574
1296	LiDAR 2019	3134.66	LiDAR 2019	553522	5836988	31.2815	60.67
1295	LiDAR 2019	3134.66	LiDAR 2019	553522	5836988	33.2815	61.327
1294	LiDAR 2019	3134.66	LiDAR 2019	553522	5836988	35.2814	61.528
1293	LiDAR 2019	3134.66	LiDAR 2019	553522	5836988	37.2815	61.839
1292	LiDAR 2019	3134.66	LiDAR 2019	553522	5836988	39.2814	62.615
1915	LiDAR 2019	3194.12	LiDAR 2019	553556	5837037	0	63.013
1914	LiDAR 2019	3194.12	LiDAR 2019	553556	5837037	0.853706	62.926
1913	LiDAR 2019	3194.12	LiDAR 2019	553556	5837037	2.85375	62.802
1912	LiDAR 2019	3194.12	LiDAR 2019	553556	5837037	4.8537	62.323
1911	LiDAR 2019	3194.12	LiDAR 2019	553556	5837037	6.85371	61.866
1910	LiDAR 2019	3194.12	LiDAR 2019	553556	5837037	8.85375	61.01
1909	LiDAR 2019	3194.12	LiDAR 2019	553556	5837037	10.8538	60.432
1908	LiDAR 2019	3194.12	LiDAR 2019	553556	5837037	12.8537	60.479
1907	LiDAR 2019	3194.12	LiDAR 2019	553556	5837037	14.8537	60.487
1906	LiDAR 2019	3194.12	LiDAR 2019	553556	5837037	16.8538	60.847
1905	LiDAR 2019	3194.12	LiDAR 2019	553556	5837037	18.8537	60.653
1904	LiDAR 2019	3194.12	LiDAR 2019	553556	5837037	20.8537	60.672
1903	LiDAR 2019	3194.12	LiDAR 2019	553556	5837037	22.8538	60.829
1902	LiDAR 2019	3194.12	LiDAR 2019	553556	5837037	24.8537	60.707
1901	LiDAR 2019	3194.12	LiDAR 2019	553556	5837037	26.8537	60.667
1900	LiDAR 2019	3194.12	LiDAR 2019	553556	5837037	28.8537	60.492
1899	LiDAR 2019	3194.12	LiDAR 2019	553556	5837037	30.8538	60.891
1898	LiDAR 2019	3194.12	LiDAR 2019	553556	5837037	32.8537	62.293
1546	LiDAR 2019	3241.59	LiDAR 2019	553584	5837075	0	62.966
1547	LiDAR 2019	3241.59	LiDAR 2019	553584	5837075	0	62.966
1545	LiDAR 2019	3241.59	LiDAR 2019	553584	5837075	2.00004	62.618
1544	LiDAR 2019	3241.59	LiDAR 2019	553584	5837075	4.00005	61.753
1543	LiDAR 2019	3241.59	LiDAR 2019	553584	5837075	6	60.957
1542	LiDAR 2019	3241.59	LiDAR 2019	553584	5837075	8.00005	60.71
1541	LiDAR 2019	3241.59	LiDAR 2019	553584	5837075	10.0001	60.582
1540	LiDAR 2019	3241.59	LiDAR 2019	553584	5837075	12	60.572
1539	LiDAR 2019	3241.59	LiDAR 2019	553584	5837075	14	60.516
1538	LiDAR 2019	3241.59	LiDAR 2019	553584	5837075	16.0001	60.315
1537	LiDAR 2019	3241.59	LiDAR 2019	553584	5837075	18.0001	60.352
1536	LiDAR 2019	3241.59	LiDAR 2019	553584	5837075	20	60.487
1535	LiDAR 2019	3241.59	LiDAR 2019	553584	5837075	22	60.471
1534	LiDAR 2019	3241.59	LiDAR 2019	553584	5837075	24.0001	60.449
1533	LiDAR 2019	3241.59	LiDAR 2019	553584	5837075	26	60.414
1532	LiDAR 2019	3241.59	LiDAR 2019	553584	5837075	28	60.408
1531	LiDAR 2019	3241.59	LiDAR 2019	553584	5837075	30	60.243
1530	LiDAR 2019	3241.59	LiDAR 2019	553584	5837075	32.0001	61.61
1529	LiDAR 2019	3241.59	LiDAR 2019	553584	5837075	34	63.129
2429	LiDAR 2019	3284.44	LiDAR 2019	553622	5837095	8.11623	60.589
2428	LiDAR 2019	3284.44	LiDAR 2019	553622	5837095	9.28222	60.507
2427	LiDAR 2019	3284.44	LiDAR 2019	553622	5837095	11.2822	60.554
2426	LiDAR 2019	3284.44	LiDAR 2019	553622	5837095	13.2821	60.559
2425	LiDAR 2019	3284.44	LiDAR 2019	553622	5837095	15.2822	60.437
2424	LiDAR 2019	3284.44	LiDAR 2019	553622	5837095	17.2821	60.395
2423	LiDAR 2019	3284.44	LiDAR 2019	553622	5837095	19.2821	60.481
2422	LiDAR 2019	3284.44	LiDAR 2019	553622	5837095	21.2821	61.162
2421	LiDAR 2019	3284.44	LiDAR 2019	553622	5837095	23.2821	61.33
2420	LiDAR 2019	3284.44	LiDAR 2019	553622	5837095	25.2821	61.265
2419	LiDAR 2019	3284.44	LiDAR 2019	553622	5837095	27.2822	61.565
2418	LiDAR 2019	3284.44	LiDAR 2019	553622	5837095	29.2821	61.693
2417	LiDAR 2019	3284.44	LiDAR 2019	553622	5837095	31.2821	61.742
2416	LiDAR 2019	3284.44	LiDAR 2019	553622	5837095	33.2821	61.817
2415	LiDAR 2019	3284.44	LiDAR 2019	553622	5837095	35.2821	62.372
2319	LiDAR 2019	3331.41	LiDAR 2019	553668	5837100	0	62.678
2318	LiDAR 2019	3331.41	LiDAR 2019	553668	5837100	1.17666	62.426
2317	LiDAR 2019	3331.41	LiDAR 2019	553668	5837100	3.17665	61.853
2316	LiDAR 2019	3331.41	LiDAR 2019	553668	5837100	5.17666	61.135
2315	LiDAR 2019	3331.41	LiDAR 2019	553668	5837100	7.17667	60.679
2314	LiDAR 2019	3331.41	LiDAR 2019	553668	5837100	9.17668	60.398
2313	LiDAR 2019	3331.41	LiDAR 2019	553668	5837100	11.1767	60.48
2312	LiDAR 2019	3331.41	LiDAR 2019	553668	5837100	13.1766	60.524
2311	LiDAR 2019	3331.41	LiDAR 2019	553668	5837100	15.1766	60.452
2310	LiDAR 2019	3331.41	LiDAR 2019	553668	5837100	17.1766	60.873
2309	LiDAR 2019	3331.41	LiDAR 2019	553668	5837100	19.1766	61.117
2308	LiDAR 2019	3331.41	LiDAR 2019	553668	5837100	21.1766	61.331
2307	LiDAR 2019	3331.41	LiDAR 2019	553668	5837100	23.1766	61.408
2306	LiDAR 2019	3331.41	LiDAR 2019	553668	5837100	25.1766	60.948
2305	LiDAR 2019	3331.41	LiDAR 2019	553668	5837100	27.1766	60.962
2304	LiDAR 2019	3331.41	LiDAR 2019	553668	5837100	29.1766	61.399
2303	LiDAR 2019	3331.41	LiDAR 2019	553668	5837100	31.1766	62.142
1967	LiDAR 2019	3385.4	LiDAR 2019	553716	5837119	0	63.578
1966	LiDAR 2019	3385.4	LiDAR 2019	553716	5837119	0.200889	63.578
1965	LiDAR 2019	3385.4	LiDAR 2019	553716	5837119	2.2009	62.886
1964	LiDAR 2019	3385.4	LiDAR 2019	553716	5837119	4.20091	62.343
1963	LiDAR 2019	3385.4	LiDAR 2019	553716	5837119	6.20091	61.732
1962	LiDAR 2019	3385.4	LiDAR 2019	553716	5837119	8.20092	61.553
1961	LiDAR 2019	3385.4	LiDAR 2019	553716	5837119	10.2009	61.493
1960	LiDAR 2019	3385.4	LiDAR 2019	553716	5837119	12.2009	61.053
1959	LiDAR 2019	3385.4	LiDAR 2019	553716	5837119	14.2009	60.595
1958	LiDAR 2019	3385.4	LiDAR 2019	553716	5837119	16.2009	60.339
1957	LiDAR 2019	3385.4	LiDAR 2019	553716	5837119	18.201	60.394
1956	LiDAR 2019	3385.4	LiDAR 2019	553716	5837119	20.2009	60.363
1955	LiDAR 2019	3385.4	LiDAR 2019	553716	5837119	22.2009	60.516
1954	LiDAR 2019	3385.4	LiDAR 2019	553716	5837119	24.2009	60.667
1953	LiDAR 2019	3385.4	LiDAR 2019	553716	5837119	26.2009	61.038
1952	LiDAR 2019	3385.4	LiDAR 2019	553716	5837119	28.2009	61.278
1951	LiDAR 2019	3385.4	LiDAR 2019	553716	5837119	30.2009	61.296
1950	LiDAR 2019	3385.4	LiDAR 2019	553716	5837119	32.2009	61.293
1949	LiDAR 2019	3385.4	LiDAR 2019	553716	5837119	34.2009	61.97
1948	LiDAR 2019	3385.4	LiDAR 2019	553716	5837119	36.2009	62.353
1947	LiDAR 2019	3385.4	LiDAR 2019	553716	5837119	38.2009	63.072
2044	LiDAR 2019	3434.35	LiDAR 2019	553754	5837150	0	63.304
2043	LiDAR 2019	3434.35	LiDAR 2019	553754	5837150	0.565305	62.927
2042	LiDAR 2019	3434.35	LiDAR 2019	553754	5837150	2.5653	62.18
2041	LiDAR 2019	3434.35	LiDAR 2019	553754	5837150	4.5653	61.404
2040	LiDAR 2019	3434.35	LiDAR 2019	553754	5837150	6.5653	60.93
2039	LiDAR 2019	3434.35	LiDAR 2019	553754	5837150	8.5653	60.796
2038	LiDAR 2019	3434.35	LiDAR 2019	553754	5837150	10.5654	60.696
2037	LiDAR 2019	3434.35	LiDAR 2019	553754	5837150	12.5653	60.747
2036	LiDAR 2019	3434.35	LiDAR 2019	553754	5837150	14.5653	61.182
2035	LiDAR 2019	3434.35	LiDAR 2019	553754	5837150	16.5653	61.327
2034	LiDAR 2019	3434.35	LiDAR 2019	553754	5837150	18.5653	61.638
2033	LiDAR 2019	3434.35	LiDAR 2019	553754	5837150	20.5653	61.592
2032	LiDAR 2019	3434.35	LiDAR 2019	553754	5837150	22.5653	61.818
2031	LiDAR 2019	3434.35	LiDAR 2019	553754	5837150	24.5653	61.871
2030	LiDAR 2019	3434.35	LiDAR 2019	553754	5837150	26.5653	61.883
2029	LiDAR 2019	3434.35	LiDAR 2019	553754	5837150	28.5653	61.829
2028	LiDAR 2019	3434.35	LiDAR 2019	553754	5837150	30.5653	62.336
2169	LiDAR 2019	3485.32	LiDAR 2019	553791	5837184	0	63.008
2168	LiDAR 2019	3485.32	LiDAR 2019	553791	5837184	1.278	62.251
2167	LiDAR 2019	3485.32	LiDAR 2019	553791	5837184	3.27799	61.397
2166	LiDAR 2019	3485.32	LiDAR 2019	553791	5837184	5.27802	60.878
2165	LiDAR 2019	3485.32	LiDAR 2019	553791	5837184	7.27801	60.52
2164	LiDAR 2019	3485.32	LiDAR 2019	553791	5837184	9.27795	61.217
2163	LiDAR 2019	3485.32	LiDAR 2019	553791	5837184	11.2779	61.3
2162	LiDAR 2019	3485.32	LiDAR 2019	553791	5837184	13.278	61.478
2161	LiDAR 2019	3485.32	LiDAR 2019	553791	5837184	15.278	61.39
2160	LiDAR 2019	3485.32	LiDAR 2019	553791	5837184	17.278	61.469
2159	LiDAR 2019	3485.32	LiDAR 2019	553791	5837184	19.278	61.52
2158	LiDAR 2019	3485.32	LiDAR 2019	553791	5837184	21.278	61.24
2157	LiDAR 2019	3485.32	LiDAR 2019	553791	5837184	23.278	60.865
2156	LiDAR 2019	3485.32	LiDAR 2019	553791	5837184	25.278	61.051
2155	LiDAR 2019	3485.32	LiDAR 2019	553791	5837184	27.278	61.722
2154	LiDAR 2019	3485.32	LiDAR 2019	553791	5837184	29.2779	62.091
2153	LiDAR 2019	3485.32	LiDAR 2019	553791	5837184	31.2779	61.908
2152	LiDAR 2019	3485.32	LiDAR 2019	553791	5837184	33.278	61.891
2151	LiDAR 2019	3485.32	LiDAR 2019	553791	5837184	35.278	62.425
2150	LiDAR 2019	3485.32	LiDAR 2019	553791	5837184	37.278	63.366
1705	LiDAR 2019	3533.46	LiDAR 2019	553815	5837226	0	63.293
1704	LiDAR 2019	3533.46	LiDAR 2019	553815	5837226	1.57029	63.042
1703	LiDAR 2019	3533.46	LiDAR 2019	553815	5837226	3.57028	62.148
1702	LiDAR 2019	3533.46	LiDAR 2019	553815	5837226	5.57031	61.075
1701	LiDAR 2019	3533.46	LiDAR 2019	553815	5837226	7.5703	61.294
1700	LiDAR 2019	3533.46	LiDAR 2019	553815	5837226	9.57023	61.143
1699	LiDAR 2019	3533.46	LiDAR 2019	553815	5837226	11.5703	61.215
1698	LiDAR 2019	3533.46	LiDAR 2019	553815	5837226	13.5703	61.329
1697	LiDAR 2019	3533.46	LiDAR 2019	553815	5837226	15.5703	61.451
1696	LiDAR 2019	3533.46	LiDAR 2019	553815	5837226	17.5703	61.439
1695	LiDAR 2019	3533.46	LiDAR 2019	553815	5837226	19.5703	61.423
1694	LiDAR 2019	3533.46	LiDAR 2019	553815	5837226	21.5703	61.599
1693	LiDAR 2019	3533.46	LiDAR 2019	553815	5837226	23.5703	61.691
1692	LiDAR 2019	3533.46	LiDAR 2019	553815	5837226	25.5703	61.755
1691	LiDAR 2019	3533.46	LiDAR 2019	553815	5837226	27.5702	61.925
1690	LiDAR 2019	3533.46	LiDAR 2019	553815	5837226	29.5702	62.077
1689	LiDAR 2019	3533.46	LiDAR 2019	553815	5837226	31.5703	62.345
1688	LiDAR 2019	3533.46	LiDAR 2019	553815	5837226	33.5703	62.334
1687	LiDAR 2019	3533.46	LiDAR 2019	553815	5837226	35.5703	62.55
1217	LiDAR 2019	3590.43	LiDAR 2019	553843	5837276	0	63.611
1216	LiDAR 2019	3590.43	LiDAR 2019	553843	5837276	1.85966	63.322
1215	LiDAR 2019	3590.43	LiDAR 2019	553843	5837276	3.8597	62.975
1214	LiDAR 2019	3590.43	LiDAR 2019	553843	5837276	5.85971	62.293
1213	LiDAR 2019	3590.43	LiDAR 2019	553843	5837276	7.85965	60.966
1212	LiDAR 2019	3590.43	LiDAR 2019	553843	5837276	9.85965	60.845
1211	LiDAR 2019	3590.43	LiDAR 2019	553843	5837276	11.8597	61.002
1210	LiDAR 2019	3590.43	LiDAR 2019	553843	5837276	13.8597	61.178
1209	LiDAR 2019	3590.43	LiDAR 2019	553843	5837276	15.8597	61.472
1208	LiDAR 2019	3590.43	LiDAR 2019	553843	5837276	17.8596	61.388
1207	LiDAR 2019	3590.43	LiDAR 2019	553843	5837276	19.8597	61.479
1206	LiDAR 2019	3590.43	LiDAR 2019	553843	5837276	21.8597	61.663
1205	LiDAR 2019	3590.43	LiDAR 2019	553843	5837276	23.8597	61.629
1204	LiDAR 2019	3590.43	LiDAR 2019	553843	5837276	25.8596	61.66
1203	LiDAR 2019	3590.43	LiDAR 2019	553843	5837276	27.8597	62.533
1202	LiDAR 2019	3590.43	LiDAR 2019	553843	5837276	29.8597	63.915
2414	LiDAR 2019	3632.27	LiDAR 2019	553866	5837311	0	63.75
2413	LiDAR 2019	3632.27	LiDAR 2019	553866	5837311	0.434581	63.542
2412	LiDAR 2019	3632.27	LiDAR 2019	553866	5837311	2.43456	62.738
2411	LiDAR 2019	3632.27	LiDAR 2019	553866	5837311	4.43454	61.955
2410	LiDAR 2019	3632.27	LiDAR 2019	553866	5837311	6.43461	61.227
2409	LiDAR 2019	3632.27	LiDAR 2019	553866	5837311	8.43459	61.116
2408	LiDAR 2019	3632.27	LiDAR 2019	553866	5837311	10.4346	61.09
2407	LiDAR 2019	3632.27	LiDAR 2019	553866	5837311	12.4345	60.935
2406	LiDAR 2019	3632.27	LiDAR 2019	553866	5837311	14.4346	60.88
2405	LiDAR 2019	3632.27	LiDAR 2019	553866	5837311	16.4345	60.888
2404	LiDAR 2019	3632.27	LiDAR 2019	553866	5837311	18.4345	61.16
2403	LiDAR 2019	3632.27	LiDAR 2019	553866	5837311	20.4346	61.593
2402	LiDAR 2019	3632.27	LiDAR 2019	553866	5837311	22.4346	61.56
2401	LiDAR 2019	3632.27	LiDAR 2019	553866	5837311	24.4346	61.496
2400	LiDAR 2019	3632.27	LiDAR 2019	553866	5837311	26.4346	61.389
2399	LiDAR 2019	3632.27	LiDAR 2019	553866	5837311	28.4346	61.273
2398	LiDAR 2019	3632.27	LiDAR 2019	553866	5837311	30.4345	61.245
2397	LiDAR 2019	3632.27	LiDAR 2019	553866	5837311	32.4345	61.571
2396	LiDAR 2019	3632.27	LiDAR 2019	553866	5837311	34.4346	61.755
2395	LiDAR 2019	3632.27	LiDAR 2019	553866	5837311	36.4346	63.015
1881	LiDAR 2019	3680.72	LiDAR 2019	553912	5837306	0	63.562
1880	LiDAR 2019	3680.72	LiDAR 2019	553912	5837306	0.704158	63.354
1879	LiDAR 2019	3680.72	LiDAR 2019	553912	5837306	2.70414	62.795
1878	LiDAR 2019	3680.72	LiDAR 2019	553912	5837306	4.70412	62.487
1877	LiDAR 2019	3680.72	LiDAR 2019	553912	5837306	6.70412	62.029
1876	LiDAR 2019	3680.72	LiDAR 2019	553912	5837306	8.7041	62.047
1875	LiDAR 2019	3680.72	LiDAR 2019	553912	5837306	10.7041	62.003
1874	LiDAR 2019	3680.72	LiDAR 2019	553912	5837306	12.7042	61.99
1873	LiDAR 2019	3680.72	LiDAR 2019	553912	5837306	14.7042	61.648
1872	LiDAR 2019	3680.72	LiDAR 2019	553912	5837306	16.7042	61.504
1871	LiDAR 2019	3680.72	LiDAR 2019	553912	5837306	18.7041	61.727
1870	LiDAR 2019	3680.72	LiDAR 2019	553912	5837306	20.7041	61.431
1869	LiDAR 2019	3680.72	LiDAR 2019	553912	5837306	22.7041	61.701
1868	LiDAR 2019	3680.72	LiDAR 2019	553912	5837306	24.7041	61.763
1867	LiDAR 2019	3680.72	LiDAR 2019	553912	5837306	26.7041	61.698
1866	LiDAR 2019	3680.72	LiDAR 2019	553912	5837306	28.7042	61.829
1865	LiDAR 2019	3680.72	LiDAR 2019	553912	5837306	30.7042	61.928
1864	LiDAR 2019	3680.72	LiDAR 2019	553912	5837306	32.7042	62.043
1863	LiDAR 2019	3680.72	LiDAR 2019	553912	5837306	34.7042	62.278
1862	LiDAR 2019	3680.72	LiDAR 2019	553912	5837306	36.7041	62.986
2464	LiDAR 2019	3728.9	LiDAR 2019	553955	5837284	0	64.09
2463	LiDAR 2019	3728.9	LiDAR 2019	553955	5837284	1.26545	63.782
2462	LiDAR 2019	3728.9	LiDAR 2019	553955	5837284	3.26551	62.665
2461	LiDAR 2019	3728.9	LiDAR 2019	553955	5837284	5.2655	61.858
2460	LiDAR 2019	3728.9	LiDAR 2019	553955	5837284	7.26556	61.481
2459	LiDAR 2019	3728.9	LiDAR 2019	553955	5837284	9.26549	61.425
2458	LiDAR 2019	3728.9	LiDAR 2019	553955	5837284	11.2655	61.681
2457	LiDAR 2019	3728.9	LiDAR 2019	553955	5837284	13.2655	62.458
2456	LiDAR 2019	3728.9	LiDAR 2019	553955	5837284	15.2655	62.446
2455	LiDAR 2019	3728.9	LiDAR 2019	553955	5837284	17.2655	62.408
2454	LiDAR 2019	3728.9	LiDAR 2019	553955	5837284	19.2655	62.128
2453	LiDAR 2019	3728.9	LiDAR 2019	553955	5837284	21.2655	61.657
2452	LiDAR 2019	3728.9	LiDAR 2019	553955	5837284	23.2655	61.592
2451	LiDAR 2019	3728.9	LiDAR 2019	553955	5837284	25.2656	61.484
2450	LiDAR 2019	3728.9	LiDAR 2019	553955	5837284	27.2655	61.67
2449	LiDAR 2019	3728.9	LiDAR 2019	553955	5837284	29.2655	61.991
2448	LiDAR 2019	3728.9	LiDAR 2019	553955	5837284	31.2655	61.961
2447	LiDAR 2019	3728.9	LiDAR 2019	553955	5837284	33.2655	62.123
2446	LiDAR 2019	3728.9	LiDAR 2019	553955	5837284	35.2655	62.116
2445	LiDAR 2019	3728.9	LiDAR 2019	553955	5837284	37.2655	62.283
2444	LiDAR 2019	3728.9	LiDAR 2019	553955	5837284	39.2655	63.096
1686	LiDAR 2019	3784.24	LiDAR 2019	554004	5837264	0	63.641
1685	LiDAR 2019	3784.24	LiDAR 2019	554004	5837264	1.52415	63.174
1684	LiDAR 2019	3784.24	LiDAR 2019	554004	5837264	3.52413	62.842
1683	LiDAR 2019	3784.24	LiDAR 2019	554004	5837264	5.5241	62.603
1682	LiDAR 2019	3784.24	LiDAR 2019	554004	5837264	7.52408	62.123
1681	LiDAR 2019	3784.24	LiDAR 2019	554004	5837264	9.52415	61.487
1680	LiDAR 2019	3784.24	LiDAR 2019	554004	5837264	11.5241	61.288
1679	LiDAR 2019	3784.24	LiDAR 2019	554004	5837264	13.5241	61.457
1678	LiDAR 2019	3784.24	LiDAR 2019	554004	5837264	15.5241	61.398
1677	LiDAR 2019	3784.24	LiDAR 2019	554004	5837264	17.5242	61.435
1676	LiDAR 2019	3784.24	LiDAR 2019	554004	5837264	19.5241	61.368
1675	LiDAR 2019	3784.24	LiDAR 2019	554004	5837264	21.5241	61.85
1674	LiDAR 2019	3784.24	LiDAR 2019	554004	5837264	23.5241	61.872
1673	LiDAR 2019	3784.24	LiDAR 2019	554004	5837264	25.5242	61.836
1672	LiDAR 2019	3784.24	LiDAR 2019	554004	5837264	27.5241	61.885
1671	LiDAR 2019	3784.24	LiDAR 2019	554004	5837264	29.5241	61.528
1670	LiDAR 2019	3784.24	LiDAR 2019	554004	5837264	31.5241	61.366
1669	LiDAR 2019	3784.24	LiDAR 2019	554004	5837264	33.5242	61.609
1668	LiDAR 2019	3784.24	LiDAR 2019	554004	5837264	35.5241	62.153
1667	LiDAR 2019	3784.24	LiDAR 2019	554004	5837264	37.5241	62.588
1328	LiDAR 2019	3836.32	LiDAR 2019	554056	5837267	0	64.006
1329	LiDAR 2019	3836.32	LiDAR 2019	554056	5837267	0	64.006
1327	LiDAR 2019	3836.32	LiDAR 2019	554056	5837267	2.00001	62.923
1326	LiDAR 2019	3836.32	LiDAR 2019	554056	5837267	4.00002	61.841
1325	LiDAR 2019	3836.32	LiDAR 2019	554056	5837267	5.99994	61.651
1324	LiDAR 2019	3836.32	LiDAR 2019	554056	5837267	7.99995	61.633
1323	LiDAR 2019	3836.32	LiDAR 2019	554056	5837267	9.99996	61.54
1322	LiDAR 2019	3836.32	LiDAR 2019	554056	5837267	12	61.432
1321	LiDAR 2019	3836.32	LiDAR 2019	554056	5837267	14	61.482
1320	LiDAR 2019	3836.32	LiDAR 2019	554056	5837267	16	61.692
1319	LiDAR 2019	3836.32	LiDAR 2019	554056	5837267	18	61.877
1318	LiDAR 2019	3836.32	LiDAR 2019	554056	5837267	20	62.248
1317	LiDAR 2019	3836.32	LiDAR 2019	554056	5837267	21.9999	62.304
1316	LiDAR 2019	3836.32	LiDAR 2019	554056	5837267	23.9999	62.385
1315	LiDAR 2019	3836.32	LiDAR 2019	554056	5837267	26	62.574
1314	LiDAR 2019	3836.32	LiDAR 2019	554056	5837267	28	62.961
1313	LiDAR 2019	3836.32	LiDAR 2019	554056	5837267	30	63.401
1460	LiDAR 2019	3885.67	LiDAR 2019	554102	5837279	0	64.296
1459	LiDAR 2019	3885.67	LiDAR 2019	554102	5837279	1.76882	63.738
1458	LiDAR 2019	3885.67	LiDAR 2019	554102	5837279	3.76881	62.945
1457	LiDAR 2019	3885.67	LiDAR 2019	554102	5837279	5.76881	61.589
1456	LiDAR 2019	3885.67	LiDAR 2019	554102	5837279	7.7688	61.34
1455	LiDAR 2019	3885.67	LiDAR 2019	554102	5837279	9.76881	61.339
1454	LiDAR 2019	3885.67	LiDAR 2019	554102	5837279	11.7689	61.907
1453	LiDAR 2019	3885.67	LiDAR 2019	554102	5837279	13.7688	62.254
1452	LiDAR 2019	3885.67	LiDAR 2019	554102	5837279	15.7689	61.587
1451	LiDAR 2019	3885.67	LiDAR 2019	554102	5837279	17.7688	61.485
1450	LiDAR 2019	3885.67	LiDAR 2019	554102	5837279	19.7689	61.217
1449	LiDAR 2019	3885.67	LiDAR 2019	554102	5837279	21.7688	61.505
1448	LiDAR 2019	3885.67	LiDAR 2019	554102	5837279	23.7689	61.631
1447	LiDAR 2019	3885.67	LiDAR 2019	554102	5837279	25.7688	61.964
1446	LiDAR 2019	3885.67	LiDAR 2019	554102	5837279	27.7688	62.458
1445	LiDAR 2019	3885.67	LiDAR 2019	554102	5837279	29.7688	62.704
1444	LiDAR 2019	3885.67	LiDAR 2019	554102	5837279	31.7688	63.116
1443	LiDAR 2019	3885.67	LiDAR 2019	554102	5837279	33.7688	63.057
1442	LiDAR 2019	3885.67	LiDAR 2019	554102	5837279	35.7688	63.059
1441	LiDAR 2019	3924.33	LiDAR 2019	554128	5837307	0	63.719
1440	LiDAR 2019	3924.33	LiDAR 2019	554128	5837307	0.673795	63.268
1439	LiDAR 2019	3924.33	LiDAR 2019	554128	5837307	2.67384	62.393
1438	LiDAR 2019	3924.33	LiDAR 2019	554128	5837307	4.67379	61.352
1437	LiDAR 2019	3924.33	LiDAR 2019	554128	5837307	6.67383	61.374
1436	LiDAR 2019	3924.33	LiDAR 2019	554128	5837307	8.67386	61.398
1435	LiDAR 2019	3924.33	LiDAR 2019	554128	5837307	10.6738	61.35
1434	LiDAR 2019	3924.33	LiDAR 2019	554128	5837307	12.6738	61.586
1433	LiDAR 2019	3924.33	LiDAR 2019	554128	5837307	14.6738	61.991
1432	LiDAR 2019	3924.33	LiDAR 2019	554128	5837307	16.6738	62.174
1431	LiDAR 2019	3924.33	LiDAR 2019	554128	5837307	18.6738	62.051
1430	LiDAR 2019	3924.33	LiDAR 2019	554128	5837307	20.6738	61.667
1429	LiDAR 2019	3924.33	LiDAR 2019	554128	5837307	22.6738	61.784
1428	LiDAR 2019	3924.33	LiDAR 2019	554128	5837307	24.6738	61.854
1427	LiDAR 2019	3924.33	LiDAR 2019	554128	5837307	26.6739	61.922
1426	LiDAR 2019	3924.33	LiDAR 2019	554128	5837307	28.6738	61.991
1425	LiDAR 2019	3924.33	LiDAR 2019	554128	5837307	30.6738	62.564
1424	LiDAR 2019	3924.33	LiDAR 2019	554128	5837307	32.6738	63.282
1423	LiDAR 2019	3924.33	LiDAR 2019	554128	5837307	34.6738	63.285
1422	LiDAR 2019	3924.33	LiDAR 2019	554128	5837307	36.6738	63.406
1421	LiDAR 2019	3924.33	LiDAR 2019	554128	5837307	38.6738	63.708
1802	LiDAR 2019	3964.12	LiDAR 2019	554130	5837347	0	62.521
1801	LiDAR 2019	3964.12	LiDAR 2019	554130	5837347	1.16134	62.319
1800	LiDAR 2019	3964.12	LiDAR 2019	554130	5837347	3.1614	62.26
1799	LiDAR 2019	3964.12	LiDAR 2019	554130	5837347	5.16139	61.983
1798	LiDAR 2019	3964.12	LiDAR 2019	554130	5837347	7.16136	61.845
1797	LiDAR 2019	3964.12	LiDAR 2019	554130	5837347	9.16135	61.857
1796	LiDAR 2019	3964.12	LiDAR 2019	554130	5837347	11.1613	62.034
1795	LiDAR 2019	3964.12	LiDAR 2019	554130	5837347	13.1613	62.075
1794	LiDAR 2019	3964.12	LiDAR 2019	554130	5837347	15.1614	62.06
1793	LiDAR 2019	3964.12	LiDAR 2019	554130	5837347	17.1614	62.013
1792	LiDAR 2019	3964.12	LiDAR 2019	554130	5837347	19.1614	61.8
1791	LiDAR 2019	3964.12	LiDAR 2019	554130	5837347	21.1614	61.741
1790	LiDAR 2019	3964.12	LiDAR 2019	554130	5837347	23.1613	61.735
1789	LiDAR 2019	3964.12	LiDAR 2019	554130	5837347	25.1614	61.766
1788	LiDAR 2019	3964.12	LiDAR 2019	554130	5837347	27.1614	61.781
1787	LiDAR 2019	3964.12	LiDAR 2019	554130	5837347	29.1614	61.942
1786	LiDAR 2019	3964.12	LiDAR 2019	554130	5837347	31.1614	62.145
1785	LiDAR 2019	3964.12	LiDAR 2019	554130	5837347	33.1614	62.348
1784	LiDAR 2019	3964.12	LiDAR 2019	554130	5837347	35.1613	61.467
1783	LiDAR 2019	3964.12	LiDAR 2019	554130	5837347	37.1614	61.595
1782	LiDAR 2019	3964.12	LiDAR 2019	554130	5837347	39.1614	62.568
1781	LiDAR 2019	3964.12	LiDAR 2019	554130	5837347	41.1614	62.994
1625	LiDAR 2019	4011.99	LiDAR 2019	554092	5837376	0	63.066
1624	LiDAR 2019	4011.99	LiDAR 2019	554092	5837376	1.43368	62.432
1623	LiDAR 2019	4011.99	LiDAR 2019	554092	5837376	3.4337	61.756
1622	LiDAR 2019	4011.99	LiDAR 2019	554092	5837376	5.43365	61.812
1621	LiDAR 2019	4011.99	LiDAR 2019	554092	5837376	7.43367	61.986
1620	LiDAR 2019	4011.99	LiDAR 2019	554092	5837376	9.4337	62.408
1619	LiDAR 2019	4011.99	LiDAR 2019	554092	5837376	11.4336	62.494
1618	LiDAR 2019	4011.99	LiDAR 2019	554092	5837376	13.4337	62.455
1617	LiDAR 2019	4011.99	LiDAR 2019	554092	5837376	15.4336	62.477
1616	LiDAR 2019	4011.99	LiDAR 2019	554092	5837376	17.4336	62.345
1615	LiDAR 2019	4011.99	LiDAR 2019	554092	5837376	19.4337	62.349
1614	LiDAR 2019	4011.99	LiDAR 2019	554092	5837376	21.4336	62.341
1613	LiDAR 2019	4011.99	LiDAR 2019	554092	5837376	23.4336	62.13
1612	LiDAR 2019	4011.99	LiDAR 2019	554092	5837376	25.4337	61.917
1611	LiDAR 2019	4011.99	LiDAR 2019	554092	5837376	27.4337	61.612
1610	LiDAR 2019	4011.99	LiDAR 2019	554092	5837376	29.4337	61.425
1609	LiDAR 2019	4011.99	LiDAR 2019	554092	5837376	31.4337	61.728
1608	LiDAR 2019	4011.99	LiDAR 2019	554092	5837376	33.4337	62.2
1607	LiDAR 2019	4011.99	LiDAR 2019	554092	5837376	35.4336	63.514
1606	LiDAR 2019	4011.99	LiDAR 2019	554092	5837376	37.4337	64.574
2503	LiDAR 2019	4056	LiDAR 2019	554057	5837402	0	64.166
2502	LiDAR 2019	4056	LiDAR 2019	554057	5837402	0.896488	63.831
2501	LiDAR 2019	4056	LiDAR 2019	554057	5837402	2.89651	63.41
2500	LiDAR 2019	4056	LiDAR 2019	554057	5837402	4.89654	62.816
2499	LiDAR 2019	4056	LiDAR 2019	554057	5837402	6.89656	62.567
2498	LiDAR 2019	4056	LiDAR 2019	554057	5837402	8.89649	62.343
2497	LiDAR 2019	4056	LiDAR 2019	554057	5837402	10.8965	62.275
2496	LiDAR 2019	4056	LiDAR 2019	554057	5837402	12.8965	62.246
2495	LiDAR 2019	4056	LiDAR 2019	554057	5837402	14.8966	62.18
2494	LiDAR 2019	4056	LiDAR 2019	554057	5837402	16.8965	61.72
2493	LiDAR 2019	4056	LiDAR 2019	554057	5837402	18.8965	61.392
2492	LiDAR 2019	4056	LiDAR 2019	554057	5837402	20.8965	61.415
2491	LiDAR 2019	4056	LiDAR 2019	554057	5837402	22.8966	61.397
2490	LiDAR 2019	4056	LiDAR 2019	554057	5837402	24.8965	61.382
2489	LiDAR 2019	4056	LiDAR 2019	554057	5837402	26.8965	61.369
2488	LiDAR 2019	4056	LiDAR 2019	554057	5837402	28.8965	61.478
2487	LiDAR 2019	4056	LiDAR 2019	554057	5837402	30.8966	62.309
2486	LiDAR 2019	4056	LiDAR 2019	554057	5837402	32.8965	63.057
2485	LiDAR 2019	4056	LiDAR 2019	554057	5837402	34.8965	64.879
2484	LiDAR 2019	4056	LiDAR 2019	554057	5837402	36.8966	65.228
1119	LiDAR 2019	4103.34	LiDAR 2019	554070	5837440	0	64.452
1118	LiDAR 2019	4103.34	LiDAR 2019	554070	5837440	1.71879	63.029
1117	LiDAR 2019	4103.34	LiDAR 2019	554070	5837440	3.71882	61.986
1116	LiDAR 2019	4103.34	LiDAR 2019	554070	5837440	5.71884	61.625
1115	LiDAR 2019	4103.34	LiDAR 2019	554070	5837440	7.71879	61.525
1114	LiDAR 2019	4103.34	LiDAR 2019	554070	5837440	9.71881	61.814
1113	LiDAR 2019	4103.34	LiDAR 2019	554070	5837440	11.7188	62.109
1112	LiDAR 2019	4103.34	LiDAR 2019	554070	5837440	13.7189	62.102
1111	LiDAR 2019	4103.34	LiDAR 2019	554070	5837440	15.7187	61.985
1110	LiDAR 2019	4103.34	LiDAR 2019	554070	5837440	17.7188	62.065
1109	LiDAR 2019	4103.34	LiDAR 2019	554070	5837440	19.7188	62.146
1108	LiDAR 2019	4103.34	LiDAR 2019	554070	5837440	21.7188	62.233
1107	LiDAR 2019	4103.34	LiDAR 2019	554070	5837440	23.7188	62.701
1106	LiDAR 2019	4103.34	LiDAR 2019	554070	5837440	25.7188	63.13
1105	LiDAR 2019	4103.34	LiDAR 2019	554070	5837440	27.7188	63.785
1104	LiDAR 2019	4103.34	LiDAR 2019	554070	5837440	29.7188	64.028
1103	LiDAR 2019	4103.34	LiDAR 2019	554070	5837440	31.7188	63.895
1102	LiDAR 2019	4103.34	LiDAR 2019	554070	5837440	33.7188	63.816
1528	LiDAR 2019	4157.51	LiDAR 2019	554096	5837486	0	64.644
1527	LiDAR 2019	4157.51	LiDAR 2019	554096	5837486	1.29647	64.142
1526	LiDAR 2019	4157.51	LiDAR 2019	554096	5837486	3.29654	62.802
1525	LiDAR 2019	4157.51	LiDAR 2019	554096	5837486	5.29652	61.997
1524	LiDAR 2019	4157.51	LiDAR 2019	554096	5837486	7.29649	62.262
1523	LiDAR 2019	4157.51	LiDAR 2019	554096	5837486	9.29647	62.413
1522	LiDAR 2019	4157.51	LiDAR 2019	554096	5837486	11.2965	62.559
1521	LiDAR 2019	4157.51	LiDAR 2019	554096	5837486	13.2965	62.785
1520	LiDAR 2019	4157.51	LiDAR 2019	554096	5837486	15.2965	62.715
1519	LiDAR 2019	4157.51	LiDAR 2019	554096	5837486	17.2965	62.745
1518	LiDAR 2019	4157.51	LiDAR 2019	554096	5837486	19.2965	62.613
1517	LiDAR 2019	4157.51	LiDAR 2019	554096	5837486	21.2965	62.491
1516	LiDAR 2019	4157.51	LiDAR 2019	554096	5837486	23.2965	62.11
1515	LiDAR 2019	4157.51	LiDAR 2019	554096	5837486	25.2965	61.852
1514	LiDAR 2019	4157.51	LiDAR 2019	554096	5837486	27.2965	61.548
1513	LiDAR 2019	4157.51	LiDAR 2019	554096	5837486	29.2965	61.412
1512	LiDAR 2019	4157.51	LiDAR 2019	554096	5837486	31.2965	61.42
1511	LiDAR 2019	4157.51	LiDAR 2019	554096	5837486	33.2965	61.752
1510	LiDAR 2019	4157.51	LiDAR 2019	554096	5837486	35.2965	62.247
1509	LiDAR 2019	4157.51	LiDAR 2019	554096	5837486	37.2965	62.522
1508	LiDAR 2019	4157.51	LiDAR 2019	554096	5837486	39.2966	63.217
1507	LiDAR 2019	4157.51	LiDAR 2019	554096	5837486	41.2965	63.64
1506	LiDAR 2019	4157.51	LiDAR 2019	554096	5837486	43.2965	64.458
2004	LiDAR 2019	4199.82	LiDAR 2019	554102	5837528	0	64.394
2003	LiDAR 2019	4199.82	LiDAR 2019	554102	5837528	1.07902	64.252
2002	LiDAR 2019	4199.82	LiDAR 2019	554102	5837528	3.0791	63.969
2001	LiDAR 2019	4199.82	LiDAR 2019	554102	5837528	5.07909	63.994
2000	LiDAR 2019	4199.82	LiDAR 2019	554102	5837528	7.07907	63.92
1999	LiDAR 2019	4199.82	LiDAR 2019	554102	5837528	9.07905	63.429
1998	LiDAR 2019	4199.82	LiDAR 2019	554102	5837528	11.079	63.135
1997	LiDAR 2019	4199.82	LiDAR 2019	554102	5837528	13.0791	62.856
1996	LiDAR 2019	4199.82	LiDAR 2019	554102	5837528	15.0791	62.707
1995	LiDAR 2019	4199.82	LiDAR 2019	554102	5837528	17.0791	62.555
1994	LiDAR 2019	4199.82	LiDAR 2019	554102	5837528	19.0791	62.425
1993	LiDAR 2019	4199.82	LiDAR 2019	554102	5837528	21.079	62.309
1992	LiDAR 2019	4199.82	LiDAR 2019	554102	5837528	23.0791	62.337
1991	LiDAR 2019	4199.82	LiDAR 2019	554102	5837528	25.0791	62.059
1990	LiDAR 2019	4199.82	LiDAR 2019	554102	5837528	27.0791	61.571
1989	LiDAR 2019	4199.82	LiDAR 2019	554102	5837528	29.0791	61.478
1988	LiDAR 2019	4199.82	LiDAR 2019	554102	5837528	31.079	61.482
1987	LiDAR 2019	4199.82	LiDAR 2019	554102	5837528	33.079	61.512
1986	LiDAR 2019	4199.82	LiDAR 2019	554102	5837528	35.0791	62.018
1985	LiDAR 2019	4199.82	LiDAR 2019	554102	5837528	37.0791	63.401
1984	LiDAR 2019	4199.82	LiDAR 2019	554102	5837528	39.0791	64.422
1780	LiDAR 2019	4248.22	LiDAR 2019	554106	5837575	0	64.416
1779	LiDAR 2019	4248.22	LiDAR 2019	554106	5837575	1.62766	64.061
1778	LiDAR 2019	4248.22	LiDAR 2019	554106	5837575	3.62772	63.864
1777	LiDAR 2019	4248.22	LiDAR 2019	554106	5837575	5.62771	63.584
1776	LiDAR 2019	4248.22	LiDAR 2019	554106	5837575	7.6277	63.489
1775	LiDAR 2019	4248.22	LiDAR 2019	554106	5837575	9.62769	63.313
1774	LiDAR 2019	4248.22	LiDAR 2019	554106	5837575	11.6277	63.19
1773	LiDAR 2019	4248.22	LiDAR 2019	554106	5837575	13.6277	62.996
1772	LiDAR 2019	4248.22	LiDAR 2019	554106	5837575	15.6277	62.593
1771	LiDAR 2019	4248.22	LiDAR 2019	554106	5837575	17.6276	62.39
1770	LiDAR 2019	4248.22	LiDAR 2019	554106	5837575	19.6277	61.982
1769	LiDAR 2019	4248.22	LiDAR 2019	554106	5837575	21.6277	61.672
1768	LiDAR 2019	4248.22	LiDAR 2019	554106	5837575	23.6277	61.418
1767	LiDAR 2019	4248.22	LiDAR 2019	554106	5837575	25.6277	61.583
1766	LiDAR 2019	4248.22	LiDAR 2019	554106	5837575	27.6277	61.737
1765	LiDAR 2019	4248.22	LiDAR 2019	554106	5837575	29.6277	61.832
1764	LiDAR 2019	4248.22	LiDAR 2019	554106	5837575	31.6277	61.832
1763	LiDAR 2019	4248.22	LiDAR 2019	554106	5837575	33.6278	61.686
1762	LiDAR 2019	4248.22	LiDAR 2019	554106	5837575	35.6277	61.463
1761	LiDAR 2019	4248.22	LiDAR 2019	554106	5837575	37.6277	61.579
1760	LiDAR 2019	4248.22	LiDAR 2019	554106	5837575	39.6277	62.07
1759	LiDAR 2019	4248.22	LiDAR 2019	554106	5837575	41.6277	62.685
1758	LiDAR 2019	4248.22	LiDAR 2019	554106	5837575	43.6277	63.535
1355	LiDAR 2019	4284.89	LiDAR 2019	554139	5837588	0	64.192
1354	LiDAR 2019	4284.89	LiDAR 2019	554139	5837588	0.288794	63.977
1353	LiDAR 2019	4284.89	LiDAR 2019	554139	5837588	2.28872	63.544
1352	LiDAR 2019	4284.89	LiDAR 2019	554139	5837588	4.28876	61.672
1351	LiDAR 2019	4284.89	LiDAR 2019	554139	5837588	6.28878	61.525
1350	LiDAR 2019	4284.89	LiDAR 2019	554139	5837588	8.28882	61.54
1349	LiDAR 2019	4284.89	LiDAR 2019	554139	5837588	10.2888	61.585
1348	LiDAR 2019	4284.89	LiDAR 2019	554139	5837588	12.2888	61.571
1347	LiDAR 2019	4284.89	LiDAR 2019	554139	5837588	14.2888	61.49
1346	LiDAR 2019	4284.89	LiDAR 2019	554139	5837588	16.2887	61.477
1345	LiDAR 2019	4284.89	LiDAR 2019	554139	5837588	18.2888	61.48
1344	LiDAR 2019	4284.89	LiDAR 2019	554139	5837588	20.2888	61.494
1343	LiDAR 2019	4284.89	LiDAR 2019	554139	5837588	22.2887	61.514
1342	LiDAR 2019	4284.89	LiDAR 2019	554139	5837588	24.2888	61.508
1341	LiDAR 2019	4284.89	LiDAR 2019	554139	5837588	26.2888	62.068
1340	LiDAR 2019	4284.89	LiDAR 2019	554139	5837588	28.2887	62.435
1339	LiDAR 2019	4284.89	LiDAR 2019	554139	5837588	30.2888	62.559
1338	LiDAR 2019	4284.89	LiDAR 2019	554139	5837588	32.2888	62.144
1337	LiDAR 2019	4284.89	LiDAR 2019	554139	5837588	34.2888	61.854
1336	LiDAR 2019	4284.89	LiDAR 2019	554139	5837588	36.2888	61.795
1335	LiDAR 2019	4284.89	LiDAR 2019	554139	5837588	38.2888	61.98
1334	LiDAR 2019	4284.89	LiDAR 2019	554139	5837588	40.2888	62.325
1333	LiDAR 2019	4284.89	LiDAR 2019	554139	5837588	42.2888	62.516
1332	LiDAR 2019	4284.89	LiDAR 2019	554139	5837588	44.2888	62.447
1331	LiDAR 2019	4284.89	LiDAR 2019	554139	5837588	46.2887	62.469
1330	LiDAR 2019	4284.89	LiDAR 2019	554139	5837588	48.2888	62.544
2443	LiDAR 2019	4327.98	LiDAR 2019	554172	5837563	0	64.981
2442	LiDAR 2019	4327.98	LiDAR 2019	554172	5837563	1.89313	63.302
2441	LiDAR 2019	4327.98	LiDAR 2019	554172	5837563	3.89313	62.104
2440	LiDAR 2019	4327.98	LiDAR 2019	554172	5837563	5.89312	61.73
2439	LiDAR 2019	4327.98	LiDAR 2019	554172	5837563	7.89311	61.563
2438	LiDAR 2019	4327.98	LiDAR 2019	554172	5837563	9.89311	61.548
2437	LiDAR 2019	4327.98	LiDAR 2019	554172	5837563	11.8931	61.951
2436	LiDAR 2019	4327.98	LiDAR 2019	554172	5837563	13.8931	62.163
2435	LiDAR 2019	4327.98	LiDAR 2019	554172	5837563	15.8931	62.332
2434	LiDAR 2019	4327.98	LiDAR 2019	554172	5837563	17.8931	62.485
2433	LiDAR 2019	4327.98	LiDAR 2019	554172	5837563	19.8931	62.561
2432	LiDAR 2019	4327.98	LiDAR 2019	554172	5837563	21.8931	62.69
2431	LiDAR 2019	4327.98	LiDAR 2019	554172	5837563	23.8931	62.892
2430	LiDAR 2019	4327.98	LiDAR 2019	554172	5837563	25.8931	63.76
2099	LiDAR 2019	4379.59	LiDAR 2019	554204	5837523	0	64.715
2098	LiDAR 2019	4379.59	LiDAR 2019	554204	5837523	1.05769	63.329
2097	LiDAR 2019	4379.59	LiDAR 2019	554204	5837523	3.05775	61.928
2096	LiDAR 2019	4379.59	LiDAR 2019	554204	5837523	5.05771	61.757
2095	LiDAR 2019	4379.59	LiDAR 2019	554204	5837523	7.05776	61.887
2094	LiDAR 2019	4379.59	LiDAR 2019	554204	5837523	9.05772	62.224
2093	LiDAR 2019	4379.59	LiDAR 2019	554204	5837523	11.0577	62.647
2092	LiDAR 2019	4379.59	LiDAR 2019	554204	5837523	13.0577	62.825
2091	LiDAR 2019	4379.59	LiDAR 2019	554204	5837523	15.0577	62.817
2090	LiDAR 2019	4379.59	LiDAR 2019	554204	5837523	17.0577	62.563
2089	LiDAR 2019	4379.59	LiDAR 2019	554204	5837523	19.0577	62.154
2088	LiDAR 2019	4379.59	LiDAR 2019	554204	5837523	21.0577	61.998
2087	LiDAR 2019	4379.59	LiDAR 2019	554204	5837523	23.0577	62.139
2086	LiDAR 2019	4379.59	LiDAR 2019	554204	5837523	25.0577	62.354
2085	LiDAR 2019	4379.59	LiDAR 2019	554204	5837523	27.0577	61.985
2084	LiDAR 2019	4379.59	LiDAR 2019	554204	5837523	29.0578	61.597
2083	LiDAR 2019	4379.59	LiDAR 2019	554204	5837523	31.0577	61.613
2082	LiDAR 2019	4379.59	LiDAR 2019	554204	5837523	33.0578	62.038
2081	LiDAR 2019	4379.59	LiDAR 2019	554204	5837523	35.0577	63.128
2080	LiDAR 2019	4379.59	LiDAR 2019	554204	5837523	37.0578	63.583
2079	LiDAR 2019	4379.59	LiDAR 2019	554204	5837523	39.0577	63.752
1583	LiDAR 2019	4427.76	LiDAR 2019	554248	5837537	0	65.19
1582	LiDAR 2019	4427.76	LiDAR 2019	554248	5837537	0.449238	65.19
1581	LiDAR 2019	4427.76	LiDAR 2019	554248	5837537	2.44923	64.403
1580	LiDAR 2019	4427.76	LiDAR 2019	554248	5837537	4.44928	63.404
1579	LiDAR 2019	4427.76	LiDAR 2019	554248	5837537	6.44927	62.779
1578	LiDAR 2019	4427.76	LiDAR 2019	554248	5837537	8.44927	62.731
1577	LiDAR 2019	4427.76	LiDAR 2019	554248	5837537	10.4492	62.656
1576	LiDAR 2019	4427.76	LiDAR 2019	554248	5837537	12.4492	62.212
1575	LiDAR 2019	4427.76	LiDAR 2019	554248	5837537	14.4493	61.681
1574	LiDAR 2019	4427.76	LiDAR 2019	554248	5837537	16.4493	61.728
1573	LiDAR 2019	4427.76	LiDAR 2019	554248	5837537	18.4493	62.735
1572	LiDAR 2019	4427.76	LiDAR 2019	554248	5837537	20.4492	62.597
1571	LiDAR 2019	4427.76	LiDAR 2019	554248	5837537	22.4493	62.187
1570	LiDAR 2019	4427.76	LiDAR 2019	554248	5837537	24.4493	61.99
1569	LiDAR 2019	4427.76	LiDAR 2019	554248	5837537	26.4493	61.667
1568	LiDAR 2019	4427.76	LiDAR 2019	554248	5837537	28.4492	61.753
1567	LiDAR 2019	4427.76	LiDAR 2019	554248	5837537	30.4492	62.004
1566	LiDAR 2019	4427.76	LiDAR 2019	554248	5837537	32.4493	62.666
1565	LiDAR 2019	4427.76	LiDAR 2019	554248	5837537	34.4493	63.719
1564	LiDAR 2019	4427.76	LiDAR 2019	554248	5837537	36.4493	64.893
1376	LiDAR 2019	4481.88	LiDAR 2019	554282	5837578	0	65.523
1375	LiDAR 2019	4481.88	LiDAR 2019	554282	5837578	0.386416	65.523
1374	LiDAR 2019	4481.88	LiDAR 2019	554282	5837578	2.38651	64.636
1373	LiDAR 2019	4481.88	LiDAR 2019	554282	5837578	4.38646	63.419
1372	LiDAR 2019	4481.88	LiDAR 2019	554282	5837578	6.38641	61.845
1371	LiDAR 2019	4481.88	LiDAR 2019	554282	5837578	8.3865	61.824
1370	LiDAR 2019	4481.88	LiDAR 2019	554282	5837578	10.3865	62.273
1369	LiDAR 2019	4481.88	LiDAR 2019	554282	5837578	12.3864	62.645
1368	LiDAR 2019	4481.88	LiDAR 2019	554282	5837578	14.3865	62.774
1367	LiDAR 2019	4481.88	LiDAR 2019	554282	5837578	16.3864	62.697
1366	LiDAR 2019	4481.88	LiDAR 2019	554282	5837578	18.3865	62.756
1365	LiDAR 2019	4481.88	LiDAR 2019	554282	5837578	20.3865	62.736
1364	LiDAR 2019	4481.88	LiDAR 2019	554282	5837578	22.3864	62.591
1363	LiDAR 2019	4481.88	LiDAR 2019	554282	5837578	24.3865	62.381
1362	LiDAR 2019	4481.88	LiDAR 2019	554282	5837578	26.3865	62.393
1361	LiDAR 2019	4481.88	LiDAR 2019	554282	5837578	28.3864	62.426
1360	LiDAR 2019	4481.88	LiDAR 2019	554282	5837578	30.3865	62.498
1359	LiDAR 2019	4481.88	LiDAR 2019	554282	5837578	32.3865	62.439
1358	LiDAR 2019	4481.88	LiDAR 2019	554282	5837578	34.3864	62.425
1357	LiDAR 2019	4481.88	LiDAR 2019	554282	5837578	36.3865	63.955
1356	LiDAR 2019	4481.88	LiDAR 2019	554282	5837578	38.3865	65.559
2357	LiDAR 2019	4530.69	LiDAR 2019	554310	5837617	0	64.468
2356	LiDAR 2019	4530.69	LiDAR 2019	554310	5837617	0.539004	64.468
2355	LiDAR 2019	4530.69	LiDAR 2019	554310	5837617	2.53906	62.176
2354	LiDAR 2019	4530.69	LiDAR 2019	554310	5837617	4.53903	62.018
2353	LiDAR 2019	4530.69	LiDAR 2019	554310	5837617	6.539	62.117
2352	LiDAR 2019	4530.69	LiDAR 2019	554310	5837617	8.53906	62.223
2351	LiDAR 2019	4530.69	LiDAR 2019	554310	5837617	10.539	62.389
2350	LiDAR 2019	4530.69	LiDAR 2019	554310	5837617	12.539	62.444
2349	LiDAR 2019	4530.69	LiDAR 2019	554310	5837617	14.539	62.475
2348	LiDAR 2019	4530.69	LiDAR 2019	554310	5837617	16.539	62.634
2347	LiDAR 2019	4530.69	LiDAR 2019	554310	5837617	18.539	62.755
2346	LiDAR 2019	4530.69	LiDAR 2019	554310	5837617	20.539	62.801
2345	LiDAR 2019	4530.69	LiDAR 2019	554310	5837617	22.539	62.778
2344	LiDAR 2019	4530.69	LiDAR 2019	554310	5837617	24.539	62.753
2343	LiDAR 2019	4530.69	LiDAR 2019	554310	5837617	26.539	62.799
2342	LiDAR 2019	4530.69	LiDAR 2019	554310	5837617	28.539	62.754
2341	LiDAR 2019	4530.69	LiDAR 2019	554310	5837617	30.539	62.711
2340	LiDAR 2019	4530.69	LiDAR 2019	554310	5837617	32.539	62.822
2339	LiDAR 2019	4530.69	LiDAR 2019	554310	5837617	34.539	63.413
2338	LiDAR 2019	4530.69	LiDAR 2019	554310	5837617	36.539	64.847
1270	LiDAR 2019	4557.7	LiDAR 2019	554328	5837638	0	64.908
1269	LiDAR 2019	4557.7	LiDAR 2019	554328	5837638	0.811138	64.581
1268	LiDAR 2019	4557.7	LiDAR 2019	554328	5837638	2.81116	63.988
1267	LiDAR 2019	4557.7	LiDAR 2019	554328	5837638	4.8111	63.142
1266	LiDAR 2019	4557.7	LiDAR 2019	554328	5837638	6.81119	62.466
1265	LiDAR 2019	4557.7	LiDAR 2019	554328	5837638	8.81114	62.042
1264	LiDAR 2019	4557.7	LiDAR 2019	554328	5837638	10.8111	61.917
1263	LiDAR 2019	4557.7	LiDAR 2019	554328	5837638	12.8112	61.933
1262	LiDAR 2019	4557.7	LiDAR 2019	554328	5837638	14.8111	62.017
1261	LiDAR 2019	4557.7	LiDAR 2019	554328	5837638	16.8111	62.04
1260	LiDAR 2019	4557.7	LiDAR 2019	554328	5837638	18.8112	61.933
1259	LiDAR 2019	4557.7	LiDAR 2019	554328	5837638	20.8112	62.011
1258	LiDAR 2019	4557.7	LiDAR 2019	554328	5837638	22.8111	62.147
1257	LiDAR 2019	4557.7	LiDAR 2019	554328	5837638	24.8111	62.437
1256	LiDAR 2019	4557.7	LiDAR 2019	554328	5837638	26.8112	62.59
1255	LiDAR 2019	4557.7	LiDAR 2019	554328	5837638	28.8111	62.767
1254	LiDAR 2019	4557.7	LiDAR 2019	554328	5837638	30.8112	63.659
1253	LiDAR 2019	4557.7	LiDAR 2019	554328	5837638	32.8111	64.982
1897	LiDAR 2019	4629.97	LiDAR 2019	554391	5837674	0	64.682
1896	LiDAR 2019	4629.97	LiDAR 2019	554391	5837674	1.53443	63.913
1895	LiDAR 2019	4629.97	LiDAR 2019	554391	5837674	3.5344	63.437
1894	LiDAR 2019	4629.97	LiDAR 2019	554391	5837674	5.53438	62.229
1893	LiDAR 2019	4629.97	LiDAR 2019	554391	5837674	7.53443	62.248
1892	LiDAR 2019	4629.97	LiDAR 2019	554391	5837674	9.5344	61.986
1891	LiDAR 2019	4629.97	LiDAR 2019	554391	5837674	11.5345	62.092
1890	LiDAR 2019	4629.97	LiDAR 2019	554391	5837674	13.5344	61.853
1889	LiDAR 2019	4629.97	LiDAR 2019	554391	5837674	15.5343	61.91
1888	LiDAR 2019	4629.97	LiDAR 2019	554391	5837674	17.5344	61.925
1887	LiDAR 2019	4629.97	LiDAR 2019	554391	5837674	19.5344	61.921
1886	LiDAR 2019	4629.97	LiDAR 2019	554391	5837674	21.5343	61.846
1885	LiDAR 2019	4629.97	LiDAR 2019	554391	5837674	23.5344	62.163
1884	LiDAR 2019	4629.97	LiDAR 2019	554391	5837674	25.5344	62.811
1883	LiDAR 2019	4629.97	LiDAR 2019	554391	5837674	27.5344	62.863
1882	LiDAR 2019	4629.97	LiDAR 2019	554391	5837674	29.5344	63.305
1144	LiDAR 2019	4666.85	LiDAR 2019	554419	5837697	0	65.334
1143	LiDAR 2019	4666.85	LiDAR 2019	554419	5837697	0.572118	65.081
1142	LiDAR 2019	4666.85	LiDAR 2019	554419	5837697	2.57205	64.85
1141	LiDAR 2019	4666.85	LiDAR 2019	554419	5837697	4.57212	64.846
1140	LiDAR 2019	4666.85	LiDAR 2019	554419	5837697	6.57205	64.837
1139	LiDAR 2019	4666.85	LiDAR 2019	554419	5837697	8.57212	64.416
1138	LiDAR 2019	4666.85	LiDAR 2019	554419	5837697	10.5721	64.289
1137	LiDAR 2019	4666.85	LiDAR 2019	554419	5837697	12.5721	64.029
1136	LiDAR 2019	4666.85	LiDAR 2019	554419	5837697	14.5721	63.935
1135	LiDAR 2019	4666.85	LiDAR 2019	554419	5837697	16.5721	63.766
1134	LiDAR 2019	4666.85	LiDAR 2019	554419	5837697	18.5721	63.601
1133	LiDAR 2019	4666.85	LiDAR 2019	554419	5837697	20.5721	63.296
1132	LiDAR 2019	4666.85	LiDAR 2019	554419	5837697	22.5721	63.294
1131	LiDAR 2019	4666.85	LiDAR 2019	554419	5837697	24.5721	63.097
1130	LiDAR 2019	4666.85	LiDAR 2019	554419	5837697	26.5721	62.832
1129	LiDAR 2019	4666.85	LiDAR 2019	554419	5837697	28.5721	62.484
1128	LiDAR 2019	4666.85	LiDAR 2019	554419	5837697	30.5721	62.4
1127	LiDAR 2019	4666.85	LiDAR 2019	554419	5837697	32.5721	62.611
1126	LiDAR 2019	4666.85	LiDAR 2019	554419	5837697	34.5721	62.454
1125	LiDAR 2019	4666.85	LiDAR 2019	554419	5837697	36.5721	61.985
1124	LiDAR 2019	4666.85	LiDAR 2019	554419	5837697	38.5721	62.016
1123	LiDAR 2019	4666.85	LiDAR 2019	554419	5837697	40.5721	62.018
1122	LiDAR 2019	4666.85	LiDAR 2019	554419	5837697	42.5721	62.209
1121	LiDAR 2019	4666.85	LiDAR 2019	554419	5837697	44.5721	62.884
1120	LiDAR 2019	4666.85	LiDAR 2019	554419	5837697	46.5721	63.865
1605	LiDAR 2019	4720.86	LiDAR 2019	554452	5837740	0	65.045
1604	LiDAR 2019	4720.86	LiDAR 2019	554452	5837740	1.46528	64.923
1603	LiDAR 2019	4720.86	LiDAR 2019	554452	5837740	3.46531	64.725
1602	LiDAR 2019	4720.86	LiDAR 2019	554452	5837740	5.46535	64.556
1601	LiDAR 2019	4720.86	LiDAR 2019	554452	5837740	7.46523	64.279
1600	LiDAR 2019	4720.86	LiDAR 2019	554452	5837740	9.46527	64.071
1599	LiDAR 2019	4720.86	LiDAR 2019	554452	5837740	11.4653	63.598
1598	LiDAR 2019	4720.86	LiDAR 2019	554452	5837740	13.4653	62.82
1597	LiDAR 2019	4720.86	LiDAR 2019	554452	5837740	15.4653	62.646
1596	LiDAR 2019	4720.86	LiDAR 2019	554452	5837740	17.4653	62.433
1595	LiDAR 2019	4720.86	LiDAR 2019	554452	5837740	19.4653	62.417
1594	LiDAR 2019	4720.86	LiDAR 2019	554452	5837740	21.4653	62.575
1593	LiDAR 2019	4720.86	LiDAR 2019	554452	5837740	23.4653	62.794
1592	LiDAR 2019	4720.86	LiDAR 2019	554452	5837740	25.4653	62.231
1591	LiDAR 2019	4720.86	LiDAR 2019	554452	5837740	27.4654	62.308
1590	LiDAR 2019	4720.86	LiDAR 2019	554452	5837740	29.4653	62.823
1589	LiDAR 2019	4720.86	LiDAR 2019	554452	5837740	31.4653	62.764
1588	LiDAR 2019	4720.86	LiDAR 2019	554452	5837740	33.4652	62.536
1587	LiDAR 2019	4720.86	LiDAR 2019	554452	5837740	35.4653	62.354
1586	LiDAR 2019	4720.86	LiDAR 2019	554452	5837740	37.4653	62.607
1585	LiDAR 2019	4720.86	LiDAR 2019	554452	5837740	39.4653	63.498
1584	LiDAR 2019	4720.86	LiDAR 2019	554452	5837740	41.4653	65.678
1100	LiDAR 2019	4761.3	LiDAR 2019	554485	5837759	0	65.102
1101	LiDAR 2019	4761.3	LiDAR 2019	554485	5837759	0.639323	65.102
1099	LiDAR 2019	4761.3	LiDAR 2019	554485	5837759	2.00006	64.706
1098	LiDAR 2019	4761.3	LiDAR 2019	554485	5837759	4.00003	64.257
1097	LiDAR 2019	4761.3	LiDAR 2019	554485	5837759	5.99999	63.697
1096	LiDAR 2019	4761.3	LiDAR 2019	554485	5837759	8.00005	63.078
1095	LiDAR 2019	4761.3	LiDAR 2019	554485	5837759	10	62.049
1094	LiDAR 2019	4761.3	LiDAR 2019	554485	5837759	12.0001	62.101
1093	LiDAR 2019	4761.3	LiDAR 2019	554485	5837759	14	62.153
1092	LiDAR 2019	4761.3	LiDAR 2019	554485	5837759	16	62.254
1091	LiDAR 2019	4761.3	LiDAR 2019	554485	5837759	18.0001	62.754
1090	LiDAR 2019	4761.3	LiDAR 2019	554485	5837759	20	62.925
1089	LiDAR 2019	4761.3	LiDAR 2019	554485	5837759	22	62.97
1088	LiDAR 2019	4761.3	LiDAR 2019	554485	5837759	24.0001	63.078
1087	LiDAR 2019	4761.3	LiDAR 2019	554485	5837759	26	63.103
1086	LiDAR 2019	4761.3	LiDAR 2019	554485	5837759	28.0001	63.252
1085	LiDAR 2019	4761.3	LiDAR 2019	554485	5837759	30	63.24
1084	LiDAR 2019	4761.3	LiDAR 2019	554485	5837759	32	63.173
1083	LiDAR 2019	4761.3	LiDAR 2019	554485	5837759	34.0001	63.311
1082	LiDAR 2019	4761.3	LiDAR 2019	554485	5837759	36	63.413
1081	LiDAR 2019	4761.3	LiDAR 2019	554485	5837759	38	63.573
1080	LiDAR 2019	4761.3	LiDAR 2019	554485	5837759	40.0001	63.824
1079	LiDAR 2019	4761.3	LiDAR 2019	554485	5837759	42	63.957
1078	LiDAR 2019	4761.3	LiDAR 2019	554485	5837759	44	64.052
1077	LiDAR 2019	4761.3	LiDAR 2019	554485	5837759	46	64.044
1076	LiDAR 2019	4761.3	LiDAR 2019	554485	5837759	47.9999	63.894
1075	LiDAR 2019	4761.3	LiDAR 2019	554485	5837759	50	63.634
1074	LiDAR 2019	4761.3	LiDAR 2019	554485	5837759	51.9999	63.296
1841	LiDAR 2019	4801.72	LiDAR 2019	554521	5837743	0	64.839
1840	LiDAR 2019	4801.72	LiDAR 2019	554521	5837743	0.801354	64.585
1839	LiDAR 2019	4801.72	LiDAR 2019	554521	5837743	2.80138	64.299
1838	LiDAR 2019	4801.72	LiDAR 2019	554521	5837743	4.80137	63.929
1837	LiDAR 2019	4801.72	LiDAR 2019	554521	5837743	6.8014	63.446
1836	LiDAR 2019	4801.72	LiDAR 2019	554521	5837743	8.80138	63.072
1835	LiDAR 2019	4801.72	LiDAR 2019	554521	5837743	10.8014	62.928
1834	LiDAR 2019	4801.72	LiDAR 2019	554521	5837743	12.8014	62.381
1833	LiDAR 2019	4801.72	LiDAR 2019	554521	5837743	14.8014	62.146
1832	LiDAR 2019	4801.72	LiDAR 2019	554521	5837743	16.8014	62.129
1831	LiDAR 2019	4801.72	LiDAR 2019	554521	5837743	18.8014	62.192
1830	LiDAR 2019	4801.72	LiDAR 2019	554521	5837743	20.8014	62.578
1829	LiDAR 2019	4801.72	LiDAR 2019	554521	5837743	22.8014	62.881
1828	LiDAR 2019	4801.72	LiDAR 2019	554521	5837743	24.8013	63.17
1827	LiDAR 2019	4801.72	LiDAR 2019	554521	5837743	26.8014	63.304
1826	LiDAR 2019	4801.72	LiDAR 2019	554521	5837743	28.8014	63.279
1825	LiDAR 2019	4801.72	LiDAR 2019	554521	5837743	30.8014	63.674
1824	LiDAR 2019	4801.72	LiDAR 2019	554521	5837743	32.8014	63.876
1823	LiDAR 2019	4801.72	LiDAR 2019	554521	5837743	34.8014	63.992
1822	LiDAR 2019	4801.72	LiDAR 2019	554521	5837743	36.8014	64.086
1821	LiDAR 2019	4801.72	LiDAR 2019	554521	5837743	38.8014	64.089
1820	LiDAR 2019	4801.72	LiDAR 2019	554521	5837743	40.8014	64.252
1040	LiDAR 2019	4817.8	LiDAR 2019	554531	5837731	0	65.421
1039	LiDAR 2019	4817.8	LiDAR 2019	554531	5837731	0.981369	64.54
1038	LiDAR 2019	4817.8	LiDAR 2019	554531	5837731	2.98136	63.12
1037	LiDAR 2019	4817.8	LiDAR 2019	554531	5837731	4.98143	62.805
1036	LiDAR 2019	4817.8	LiDAR 2019	554531	5837731	6.98142	62.897
1035	LiDAR 2019	4817.8	LiDAR 2019	554531	5837731	8.98141	62.727
1034	LiDAR 2019	4817.8	LiDAR 2019	554531	5837731	10.9814	62.618
1033	LiDAR 2019	4817.8	LiDAR 2019	554531	5837731	12.9815	62.879
1032	LiDAR 2019	4817.8	LiDAR 2019	554531	5837731	14.9815	62.938
1031	LiDAR 2019	4817.8	LiDAR 2019	554531	5837731	16.9814	62.951
1030	LiDAR 2019	4817.8	LiDAR 2019	554531	5837731	18.9814	62.764
1029	LiDAR 2019	4817.8	LiDAR 2019	554531	5837731	20.9814	62.163
1028	LiDAR 2019	4817.8	LiDAR 2019	554531	5837731	22.9814	62.242
1027	LiDAR 2019	4817.8	LiDAR 2019	554531	5837731	24.9814	62.799
1026	LiDAR 2019	4817.8	LiDAR 2019	554531	5837731	26.9814	64.004
2302	LiDAR 2019	4904.9	LiDAR 2019	554601	5837696	0	65.938
2301	LiDAR 2019	4904.9	LiDAR 2019	554601	5837696	1.3994	64.59
2300	LiDAR 2019	4904.9	LiDAR 2019	554601	5837696	3.39934	63.538
2299	LiDAR 2019	4904.9	LiDAR 2019	554601	5837696	5.39936	62.623
2298	LiDAR 2019	4904.9	LiDAR 2019	554601	5837696	7.3994	62.775
2297	LiDAR 2019	4904.9	LiDAR 2019	554601	5837696	9.39934	62.818
2296	LiDAR 2019	4904.9	LiDAR 2019	554601	5837696	11.3994	62.817
2295	LiDAR 2019	4904.9	LiDAR 2019	554601	5837696	13.3994	62.789
2294	LiDAR 2019	4904.9	LiDAR 2019	554601	5837696	15.3993	62.876
2293	LiDAR 2019	4904.9	LiDAR 2019	554601	5837696	17.3994	63.367
2292	LiDAR 2019	4904.9	LiDAR 2019	554601	5837696	19.3994	63.204
2291	LiDAR 2019	4904.9	LiDAR 2019	554601	5837696	21.3993	62.812
2290	LiDAR 2019	4904.9	LiDAR 2019	554601	5837696	23.3994	62.514
2289	LiDAR 2019	4904.9	LiDAR 2019	554601	5837696	25.3994	62.432
2288	LiDAR 2019	4904.9	LiDAR 2019	554601	5837696	27.3993	62.349
2287	LiDAR 2019	4904.9	LiDAR 2019	554601	5837696	29.3994	62.557
2286	LiDAR 2019	4904.9	LiDAR 2019	554601	5837696	31.3994	63.675
2285	LiDAR 2019	4904.9	LiDAR 2019	554601	5837696	33.3993	64.962
2284	LiDAR 2019	4904.9	LiDAR 2019	554601	5837696	35.3994	65.513
2078	LiDAR 2019	4951.06	LiDAR 2019	554629	5837730	0	65.452
2077	LiDAR 2019	4951.06	LiDAR 2019	554629	5837730	0.699442	64.953
2076	LiDAR 2019	4951.06	LiDAR 2019	554629	5837730	2.69943	63.312
2075	LiDAR 2019	4951.06	LiDAR 2019	554629	5837730	4.69942	62.829
2074	LiDAR 2019	4951.06	LiDAR 2019	554629	5837730	6.69938	62.497
2073	LiDAR 2019	4951.06	LiDAR 2019	554629	5837730	8.69947	62.676
2072	LiDAR 2019	4951.06	LiDAR 2019	554629	5837730	10.6994	63.373
2071	LiDAR 2019	4951.06	LiDAR 2019	554629	5837730	12.6994	63.268
2070	LiDAR 2019	4951.06	LiDAR 2019	554629	5837730	14.6994	63.269
2069	LiDAR 2019	4951.06	LiDAR 2019	554629	5837730	16.6995	63.249
2068	LiDAR 2019	4951.06	LiDAR 2019	554629	5837730	18.6995	63.158
2067	LiDAR 2019	4951.06	LiDAR 2019	554629	5837730	20.6994	63.079
2066	LiDAR 2019	4951.06	LiDAR 2019	554629	5837730	22.6994	63.129
2065	LiDAR 2019	4951.06	LiDAR 2019	554629	5837730	24.6994	63.149
2064	LiDAR 2019	4951.06	LiDAR 2019	554629	5837730	26.6995	63.204
2063	LiDAR 2019	4951.06	LiDAR 2019	554629	5837730	28.6994	63.337
2062	LiDAR 2019	4951.06	LiDAR 2019	554629	5837730	30.6994	64.765
1025	LiDAR 2019	4970.58	LiDAR 2019	554632	5837750	0	65.407
1024	LiDAR 2019	4970.58	LiDAR 2019	554632	5837750	0.729934	65.483
1023	LiDAR 2019	4970.58	LiDAR 2019	554632	5837750	2.7299	64.286
1022	LiDAR 2019	4970.58	LiDAR 2019	554632	5837750	4.72997	62.896
1021	LiDAR 2019	4970.58	LiDAR 2019	554632	5837750	6.72993	62.57
1020	LiDAR 2019	4970.58	LiDAR 2019	554632	5837750	8.7299	62.786
1019	LiDAR 2019	4970.58	LiDAR 2019	554632	5837750	10.73	63.128
1018	LiDAR 2019	4970.58	LiDAR 2019	554632	5837750	12.7299	63.217
1017	LiDAR 2019	4970.58	LiDAR 2019	554632	5837750	14.7299	63.289
1016	LiDAR 2019	4970.58	LiDAR 2019	554632	5837750	16.73	63.3
1015	LiDAR 2019	4970.58	LiDAR 2019	554632	5837750	18.7299	63.26
1014	LiDAR 2019	4970.58	LiDAR 2019	554632	5837750	20.7299	63.059
1013	LiDAR 2019	4970.58	LiDAR 2019	554632	5837750	22.73	63.078
1012	LiDAR 2019	4970.58	LiDAR 2019	554632	5837750	24.7299	63.179
1011	LiDAR 2019	4970.58	LiDAR 2019	554632	5837750	26.7299	63.293
1010	LiDAR 2019	4970.58	LiDAR 2019	554632	5837750	28.73	64.022
1009	LiDAR 2019	4970.58	LiDAR 2019	554632	5837750	30.7299	65.963
1931	LiDAR 2019	5053.68	LiDAR 2019	554636	5837833	0	65.477
1930	LiDAR 2019	5053.68	LiDAR 2019	554636	5837833	1.0651	64.727
1929	LiDAR 2019	5053.68	LiDAR 2019	554636	5837833	3.06505	64.44
1928	LiDAR 2019	5053.68	LiDAR 2019	554636	5837833	5.06509	63.791
1927	LiDAR 2019	5053.68	LiDAR 2019	554636	5837833	7.06507	62.97
1926	LiDAR 2019	5053.68	LiDAR 2019	554636	5837833	9.06511	62.744
1925	LiDAR 2019	5053.68	LiDAR 2019	554636	5837833	11.0651	62.465
1924	LiDAR 2019	5053.68	LiDAR 2019	554636	5837833	13.0651	62.486
1923	LiDAR 2019	5053.68	LiDAR 2019	554636	5837833	15.0651	62.514
1922	LiDAR 2019	5053.68	LiDAR 2019	554636	5837833	17.0651	62.503
1921	LiDAR 2019	5053.68	LiDAR 2019	554636	5837833	19.065	62.519
1920	LiDAR 2019	5053.68	LiDAR 2019	554636	5837833	21.0651	62.533
1919	LiDAR 2019	5053.68	LiDAR 2019	554636	5837833	23.0651	63.041
1918	LiDAR 2019	5053.68	LiDAR 2019	554636	5837833	25.0651	64.135
1917	LiDAR 2019	5053.68	LiDAR 2019	554636	5837833	27.0651	65.562
1916	LiDAR 2019	5053.68	LiDAR 2019	554636	5837833	29.0651	66.164
1252	LiDAR 2019	5095.57	LiDAR 2019	554642	5837874	0	66.046
1251	LiDAR 2019	5095.57	LiDAR 2019	554642	5837874	1.94279	64.895
1250	LiDAR 2019	5095.57	LiDAR 2019	554642	5837874	3.94274	64.054
1249	LiDAR 2019	5095.57	LiDAR 2019	554642	5837874	5.94278	63.602
1248	LiDAR 2019	5095.57	LiDAR 2019	554642	5837874	7.94273	63.133
1247	LiDAR 2019	5095.57	LiDAR 2019	554642	5837874	9.94277	62.694
1246	LiDAR 2019	5095.57	LiDAR 2019	554642	5837874	11.9428	63.821
1245	LiDAR 2019	5095.57	LiDAR 2019	554642	5837874	13.9428	63.746
1244	LiDAR 2019	5095.57	LiDAR 2019	554642	5837874	15.9427	63.454
1243	LiDAR 2019	5095.57	LiDAR 2019	554642	5837874	17.9428	62.673
1242	LiDAR 2019	5095.57	LiDAR 2019	554642	5837874	19.9427	62.57
1241	LiDAR 2019	5095.57	LiDAR 2019	554642	5837874	21.9428	62.644
1240	LiDAR 2019	5095.57	LiDAR 2019	554642	5837874	23.9427	62.468
1239	LiDAR 2019	5095.57	LiDAR 2019	554642	5837874	25.9428	62.444
1238	LiDAR 2019	5095.57	LiDAR 2019	554642	5837874	27.9428	62.718
1237	LiDAR 2019	5095.57	LiDAR 2019	554642	5837874	29.9428	63.37
1236	LiDAR 2019	5095.57	LiDAR 2019	554642	5837874	31.9427	64.395
1235	LiDAR 2019	5095.57	LiDAR 2019	554642	5837874	33.9428	66.089
1505	LiDAR 2019	5155.84	LiDAR 2019	554668	5837929	0	63.92
1504	LiDAR 2019	5155.84	LiDAR 2019	554668	5837929	1.4762	63.891
1503	LiDAR 2019	5155.84	LiDAR 2019	554668	5837929	3.47625	62.968
1502	LiDAR 2019	5155.84	LiDAR 2019	554668	5837929	5.47621	63.1
1501	LiDAR 2019	5155.84	LiDAR 2019	554668	5837929	7.47624	63.247
1500	LiDAR 2019	5155.84	LiDAR 2019	554668	5837929	9.47621	63.104
1499	LiDAR 2019	5155.84	LiDAR 2019	554668	5837929	11.4762	63.348
1498	LiDAR 2019	5155.84	LiDAR 2019	554668	5837929	13.4762	63.597
1497	LiDAR 2019	5155.84	LiDAR 2019	554668	5837929	15.4762	62.938
1496	LiDAR 2019	5155.84	LiDAR 2019	554668	5837929	17.4762	63.047
1495	LiDAR 2019	5155.84	LiDAR 2019	554668	5837929	19.4763	63.62
1494	LiDAR 2019	5155.84	LiDAR 2019	554668	5837929	21.4762	63.499
1493	LiDAR 2019	5155.84	LiDAR 2019	554668	5837929	23.4763	63.363
1492	LiDAR 2019	5155.84	LiDAR 2019	554668	5837929	25.4762	63.267
1491	LiDAR 2019	5155.84	LiDAR 2019	554668	5837929	27.4762	63.337
1490	LiDAR 2019	5155.84	LiDAR 2019	554668	5837929	29.4762	63.144
1489	LiDAR 2019	5155.84	LiDAR 2019	554668	5837929	31.4762	63.143
1488	LiDAR 2019	5155.84	LiDAR 2019	554668	5837929	33.4762	63.028
1487	LiDAR 2019	5155.84	LiDAR 2019	554668	5837929	35.4763	63.035
1486	LiDAR 2019	5155.84	LiDAR 2019	554668	5837929	37.4762	64.258
1485	LiDAR 2019	5155.84	LiDAR 2019	554668	5837929	39.4763	65.193
1484	LiDAR 2019	5155.84	LiDAR 2019	554668	5837929	41.4762	66.476
2283	LiDAR 2019	5204.67	LiDAR 2019	554713	5837937	0	65.826
2282	LiDAR 2019	5204.67	LiDAR 2019	554713	5837937	0.646886	65.714
2281	LiDAR 2019	5204.67	LiDAR 2019	554713	5837937	2.64691	65.654
2280	LiDAR 2019	5204.67	LiDAR 2019	554713	5837937	4.64683	65.539
2279	LiDAR 2019	5204.67	LiDAR 2019	554713	5837937	6.64686	65.353
2278	LiDAR 2019	5204.67	LiDAR 2019	554713	5837937	8.64687	64.984
2277	LiDAR 2019	5204.67	LiDAR 2019	554713	5837937	10.6469	64.8
2276	LiDAR 2019	5204.67	LiDAR 2019	554713	5837937	12.6469	64.692
2275	LiDAR 2019	5204.67	LiDAR 2019	554713	5837937	14.6468	64.699
2274	LiDAR 2019	5204.67	LiDAR 2019	554713	5837937	16.6469	64.481
2273	LiDAR 2019	5204.67	LiDAR 2019	554713	5837937	18.6469	63.814
2272	LiDAR 2019	5204.67	LiDAR 2019	554713	5837937	20.6469	63.763
2271	LiDAR 2019	5204.67	LiDAR 2019	554713	5837937	22.6469	63.21
2270	LiDAR 2019	5204.67	LiDAR 2019	554713	5837937	24.6468	62.932
2269	LiDAR 2019	5204.67	LiDAR 2019	554713	5837937	26.6469	62.639
2268	LiDAR 2019	5204.67	LiDAR 2019	554713	5837937	28.6469	62.948
2267	LiDAR 2019	5204.67	LiDAR 2019	554713	5837937	30.6469	63.271
2266	LiDAR 2019	5204.67	LiDAR 2019	554713	5837937	32.6469	63.685
2265	LiDAR 2019	5204.67	LiDAR 2019	554713	5837937	34.6468	63.899
2264	LiDAR 2019	5204.67	LiDAR 2019	554713	5837937	36.6469	63.637
2263	LiDAR 2019	5204.67	LiDAR 2019	554713	5837937	38.6469	63.644
2262	LiDAR 2019	5204.67	LiDAR 2019	554713	5837937	40.6469	63.632
2261	LiDAR 2019	5204.67	LiDAR 2019	554713	5837937	42.6469	63.894
2260	LiDAR 2019	5204.67	LiDAR 2019	554713	5837937	44.6468	63.724
2259	LiDAR 2019	5204.67	LiDAR 2019	554713	5837937	46.6469	64.586
2258	LiDAR 2019	5204.67	LiDAR 2019	554713	5837937	48.6469	65.034
2521	LiDAR 2019	5247.78	LiDAR 2019	554750	5837921	0	64.117
2520	LiDAR 2019	5247.78	LiDAR 2019	554750	5837921	0.077181	64.117
2519	LiDAR 2019	5247.78	LiDAR 2019	554750	5837921	2.07721	64.03
2518	LiDAR 2019	5247.78	LiDAR 2019	554750	5837921	4.07717	63.871
2517	LiDAR 2019	5247.78	LiDAR 2019	554750	5837921	6.07719	63.825
2516	LiDAR 2019	5247.78	LiDAR 2019	554750	5837921	8.07716	63.549
2515	LiDAR 2019	5247.78	LiDAR 2019	554750	5837921	10.0772	63.448
2514	LiDAR 2019	5247.78	LiDAR 2019	554750	5837921	12.0772	63.587
2513	LiDAR 2019	5247.78	LiDAR 2019	554750	5837921	14.0772	63.931
2512	LiDAR 2019	5247.78	LiDAR 2019	554750	5837921	16.0772	63.27
2511	LiDAR 2019	5247.78	LiDAR 2019	554750	5837921	18.0772	62.797
2510	LiDAR 2019	5247.78	LiDAR 2019	554750	5837921	20.0772	62.843
2509	LiDAR 2019	5247.78	LiDAR 2019	554750	5837921	22.0772	62.859
2508	LiDAR 2019	5247.78	LiDAR 2019	554750	5837921	24.0772	63.248
2507	LiDAR 2019	5247.78	LiDAR 2019	554750	5837921	26.0772	63.753
2506	LiDAR 2019	5247.78	LiDAR 2019	554750	5837921	28.0772	64.007
2505	LiDAR 2019	5247.78	LiDAR 2019	554750	5837921	30.0772	64.542
2504	LiDAR 2019	5247.78	LiDAR 2019	554750	5837921	32.0772	65.821
1983	LiDAR 2019	5298.77	LiDAR 2019	554763	5837873	0	65.747
1982	LiDAR 2019	5298.77	LiDAR 2019	554763	5837873	0.434831	65.704
1981	LiDAR 2019	5298.77	LiDAR 2019	554763	5837873	2.43488	65.294
1980	LiDAR 2019	5298.77	LiDAR 2019	554763	5837873	4.43486	64.342
1979	LiDAR 2019	5298.77	LiDAR 2019	554763	5837873	6.43484	62.982
1978	LiDAR 2019	5298.77	LiDAR 2019	554763	5837873	8.43483	62.967
1977	LiDAR 2019	5298.77	LiDAR 2019	554763	5837873	10.4348	62.959
1976	LiDAR 2019	5298.77	LiDAR 2019	554763	5837873	12.4349	62.908
1975	LiDAR 2019	5298.77	LiDAR 2019	554763	5837873	14.4349	62.906
1974	LiDAR 2019	5298.77	LiDAR 2019	554763	5837873	16.4349	63.033
[truncated: 8,234 more rows]
