# Supplementary material for: Local scale interventions dominate over catchment scale controls to accelerate the recovery of a degraded stream
Source: PLoS One. 2021 Jun 17;16(6):e0252983. doi: 10.1371/journal.pone.0252983 (PMC8211276; doi:10.1371/journal.pone.0252983)
Supplement: S2 Table — (XLSX) [file pone.0252983.s002.xlsx]

## Sheet: Sheet1
OBJECTID *	Shape *	RID	MEAS	Distance	Route_ID	Vegetated	Year_surve	Easting	Northing	Thalweg	Thalweg_corrected_to_AHD_2019_LiDAR	Modelled Thalweg	Residual
11	Point	1	131.861	-1.4e-05	1		1991	551476	5835995	55.843	55.843	56.7209	-0.877925
27	Point	1	214.645	-4.6e-05	1		1991	551458	5836075	56.153	56.153	56.7858	-0.632751
45	Point	1	457.334	-0.00077	1		1991	551586	5836246	56.363	56.363	56.9795	-0.616505
54	Point	1	532.155	8.4e-05	1		1991	551660	5836249	56.433	56.433	57.0404	-0.607355
81	Point	1	631.621	-4e-06	1		1991	551728	5836312	56.683	56.683	57.1221	-0.439065
33	Point	1	788.301	-0.000892	1		1991	551850	5836303	56.833	56.833	57.2527	-0.41966
47	Point	1	855.556	-3.4e-05	1		1991	551901	5836260	56.903	56.903	57.3094	-0.406426
60	Point	1	893.656	3e-06	1		1991	551896	5836222	57.093	57.093	57.3418	-0.248773
36	Point	1	1000.95	0.008061	1		1991	551933	5836143	57.173	57.173	57.4336	-0.260596
82	Point	1	1087.68	-0.014571	1		1991	552017	5836128	57.253	57.253	57.5086	-0.255615
56	Point	1	1419.04	6.3e-05	1		1991	552269	5836252	57.493	57.493	57.8017	-0.308735
64	Point	1	1527.55	5e-06	1		1991	552368	5836297	57.713	57.713	57.9	-0.186966
12	Point	1	1602.21	-0.008543	1		1991	552441	5836302	57.903	57.903	57.9682	-0.0651978
69	Point	1	1730.58	-0.003436	1		1991	552567	5836298	58.023	58.023	58.0867	-0.0637319	Hilgay lane correction
15	Point	1	1831.78	0.009722	1		1991	552667	5836287	58.213	58.213	58.1813	0.0317205
86	Point	1	1931.85	1.9e-05	1		1991	552764	5836306	58.393	58.393	58.2757	0.117285
9	Point	1	2050.77	1e-06	1		1991	552866	5836335	58.483	58.483	58.3892	0.0938451
13	Point	1	2167.56	-5.6e-05	1		1991	552916	5836440	58.683	58.683	58.5019	0.181135
4	Point	1	2228.94	5.2e-05	1		1991	552954	5836485	58.943	58.943	58.5616	0.38139
14	Point	1	2341.3	-0.000214	1		1991	553042	5836548	59.123	59.123	58.6719	0.451097
67	Point	1	2442.16	-0.000326	1		1991	553142	5836562	59.203	59.203	58.7719	0.431091
3	Point	1	2520.61	6.9e-05	1		1991	553210	5836595	59.233	59.233	58.8504	0.382632
55	Point	1	2602.57	-1.5e-05	1		1991	553261	5836659	59.283	59.283	58.9329	0.350051
78	Point	1	2725.57	-2e-05	1		1991	553311	5836771	59.383	59.383	59.0581	0.324933
41	Point	1	2758.94	-2.9e-05	1		1991	553331	5836798	59.583	59.583	59.0923	0.490747
21	Point	1	2795.84	-0.006903	1		1991	553363	5836799	59.733	59.733	59.1302	0.602821
74	Point	1	2967.41	8.8e-05	1		1991	553448	5836881	59.783	59.783	59.3082	0.474792
10	Point	1	3048.43	5e-06	1		1991	553443	5836953	59.823	59.823	59.3932	0.429759
89	Point	1	3135.96	0.0006	1		1991	553523	5836989	59.943	59.943	59.4858	0.457202
63	Point	1	3592.08	3.9e-05	1		1991	553844	5837277	60.123	60.123	59.9798	0.143226
39	Point	1	4104.85	-1.1e-05	1		1991	554071	5837442	60.213	60.213	60.5585	-0.345459
77	Point	1	4559.18	-6.8e-05	1		1991	554329	5837639	60.303	60.303	61.0918	-0.788833
40	Point	1	4668.35	-8.8e-05	1		1991	554420	5837698	60.983	60.983	61.2229	-0.239892
37	Point	1	4761.95	-0.016832	1		1991	554486	5837759	61.543	61.543	61.3361	0.206851
23	Point	1	4817.24	0.007189	1		1991	554530	5837731	62.073	62.073	61.4034	0.669559
17	Point	1	4972.07	2.3e-05	1		1991	554632	5837751	62.073	62.073	61.5934	0.479601
76	Point	1	5097.19	4.4e-05	1		1991	554643	5837876	62.213	63.58	61.7486	0.46445
42	Point	1	5562.62	-5.8e-05	1		1991	554874	5837845	62.323	63.69	62.3386	-0.0156197
83	Point	1	6067.71	-1.7e-05	1		1991	555007	5837696	62.553	63.92	63.002	-0.448998
28	Point	1	6265.29	-3.1e-05	1		1991	555160	5837771	62.853	64.22	63.268	-0.415031
62	Point	1	6447.32	0.000125	1		1991	555310	5837769	63.543	64.91	63.5164	0.0266338
57	Point	1	6613.76	-1.8e-05	1		1991	555412	5837642	63.863	65.23	63.7462	0.116835
25	Point	1	6691.15	0.047061	1		1991	555467	5837591	64.363	65.73	63.8539	0.5091
79	Point	1	6815.09	-7.6e-05	1		1991	555550	5837658	64.653	66.02	64.0276	0.625391
65	Point	1	6924.88	-4.3e-05	1		1991	555503	5837754	64.803	66.17	64.1827	0.620307
1	Point	1	6995.9	-0.000785	1		1991	555540	5837810	64.943	66.31	64.2836	0.65938
70	Point	1	7091.02	5.7e-05	1		1991	555635	5837813	65.073	66.44	64.4195	0.653465
16	Point	1	7189.12	5.4e-05	1		1991	555733	5837822	65.413	66.78	64.5606	0.852411
61	Point	1	7692.26	4.8e-05	1		1991	556094	5837652	65.583	66.95	65.2983	0.284695	Higgins lane corerction
19	Point	1	8205.81	0.0035	1		1991	556365	5837910	65.643	67.01	66.0758	-0.432811
48	Point	1	8745.78	3.7e-05	1		1991	556581	5838061	65.893	67.26	66.9201	-1.02706
22	Point	1	9257.72	-1.8e-05	1		1991	556975	5838188	65.943	67.31	67.7458	-1.80278
85	Point	1	9447.9	-6e-06	1		1991	557066	5838156	66.773	68.14	68.0588	-1.28582
31	Point	1	9505.19	-0.083039	1		1991	557112	5838178	67.683	69.05	68.1538	-0.470772
8	Point	1	9650.25	-1.2e-05	1		1991	557195	5838220	68.343	69.71	68.3956	-0.0526097
52	Point	1	9724.89	-1.5e-05	1		1991	557191	5838290	68.953	70.32	68.5208	0.432189
46	Point	1	9842.17	-3e-06	1		1991	557291	5838322	69.193	70.56	68.7186	0.474402
35	Point	1	9952.73	-6.2e-05	1		1991	557329	5838418	69.333	70.7	68.9062	0.426773
44	Point	1	10124	0.007494	1		1991	557333	5838538	69.633	71	69.1992	0.433775
20	Point	1	10217.5	-0.087149	1		1991	557241	5838532	69.803	71.17	69.3603	0.44273
26	Point	1	10286.5	-0.000123	1		1991	557212	5838594	70.033	71.4	69.4797	0.553286
84	Point	1	10389.4	-7e-06	1		1991	557229	5838687	70.203	71.57	69.6585	0.544482
6	Point	1	10596	3e-06	1		1991	557267	5838794	70.513	71.88	70.0207	0.492304
73	Point	1	10681.7	-0.0031	1		1991	557317	5838854	70.573	71.94	70.1722	0.400788
30	Point	1	10777	0.052504	1		1991	557405	5838821	70.663	72.03	70.3414	0.321568
5	Point	1	10907.5	-8e-06	1		1991	557487	5838873	70.723	72.09	70.5743	0.148661
72	Point	1	10956.6	4.6e-05	1		1991	557507	5838918	71.033	72.4	70.6625	0.370494
66	Point	1	11048.3	6.2e-05	1		1991	557576	5838903	71.163	72.53	70.8277	0.335284
50	Point	1	11157	-5.8e-05	1		1991	557574	5838796	71.273	72.64	71.0245	0.248544
29	Point	1	11267.1	0.019392	1		1991	557539	5838696	71.493	72.86	71.2249	0.268124
43	Point	1	11383.3	-0.000122	1		1991	557630	5838732	71.613	72.98	71.4378	0.175191
58	Point	1	11493.9	-6.3e-05	1		1991	557708	5838675	71.623	72.99	71.6415	-0.0185349
2	Point	1	11591.6	2.9e-05	1		1991	557774	5838678	71.753	73.12	71.8224	-0.0694232
32	Point	1	11655.4	-0.000112	1		1991	557816	5838723	71.943	73.31	71.941	0.0020377
95	Point	1	15983.6	-4.9e-05	1		1981	560575	5838620	80.88	82.247	80.8824	-0.00235367
98	Point	1	16022.6	5e-05	1		1981	560608	5838642	80.93	80.93	80.9708	-0.0407913
100	Point	1	16082	-8e-06	1		1981	560651	5838682	81.06	81.06	81.1061	-0.0460725
101	Point	1	16121.4	3.8e-05	1		1981	560677	5838712	81.12	81.12	81.1959	-0.0759423
104	Point	1	16164.4	-4.4e-05	1		1981	560704	5838745	81.12	81.12	81.294	-0.174013
105	Point	1	16221.8	-2.9e-05	1		1981	560740	5838790	81.32	81.32	81.4254	-0.10536
107	Point	1	16297.5	-3.7e-05	1		1981	560796	5838838	81.47	81.47	81.5993	-0.129292
110	Point	1	16359.8	5e-05	1		1981	560853	5838864	81.56	81.56	81.7427	-0.182705
112	Point	1	16432.7	-2.4e-05	1		1981	560921	5838856	81.61	81.61	81.9109	-0.300935
114	Point	1	16490.7	0.000139	1		1981	560974	5838834	81.65	81.65	82.045	-0.394979
116	Point	1	16537.5	7.7e-05	1		1981	561018	5838835	81.65	81.65	82.1536	-0.50358
118	Point	1	16593.2	-7e-05	1		1981	561072	5838840	81.85	81.85	82.2829	-0.432945
120	Point	1	16662.4	-1.1e-05	1		1981	561126	5838799	81.9	81.9	82.4444	-0.544367
122	Point	1	16717.6	3.5e-05	1		1981	561167	5838762	81.98	81.98	82.5732	-0.593241
124	Point	1	16767.2	5.3e-05	1		1981	561213	5838753	82.07	82.07	82.6892	-0.619217
126	Point	1	16827.4	-5.6e-05	1		1981	561273	5838747	82.4	82.4	82.8305	-0.430452
128	Point	1	16881.9	4.4e-05	1		1981	561315	5838778	82.57	82.57	82.9587	-0.388684
130	Point	1	16929.9	-1.7e-05	1		1981	561343	5838817	82.83	82.83	83.0718	-0.24181
132	Point	1	17049.4	-4.5e-05	1		1981	561438	5838812	82.97	82.97	83.3541	-0.384098
134	Point	1	17107.2	7.7e-05	1		1981	561462	5838760	83.03	83.03	83.4913	-0.461278
136	Point	1	17154.1	-4.8e-05	1		1981	561486	5838720	83.03	83.03	83.6027	-0.572702
138	Point	1	17220.4	-1.7e-05	1		1981	561511	5838659	83.48	83.48	83.7608	-0.28085
140	Point	1	17297.8	5e-06	1		1981	561559	5838599	83.52	83.52	83.9458	-0.425765
142	Point	1	17356.3	-1.4e-05	1		1981	561608	5838586	83.66	83.66	84.0857	-0.425722
144	Point	1	17381.1	1.7e-05	1		1981	561627	5838602	83.83	83.83	84.1454	-0.315377
146	Point	1	17416.2	-1e-05	1		1981	561653	5838625	83.92	83.92	84.2296	-0.309567
148	Point	1	17455.8	-5e-06	1		1981	561681	5838654	84.13	84.13	84.3248	-0.194826
150	Point	1	17494.1	4.2e-05	1		1981	561715	5838666	84.24	84.24	84.4173	-0.177263
152	Point	1	17538.7	5.6e-05	1		1981	561759	5838666	84.29	84.29	84.5248	-0.234784
154	Point	1	17601.1	-5e-06	1		1981	561815	5838686	84.32	84.32	84.6756	-0.355594
156	Point	1	17693.3	7e-06	1		1981	561879	5838741	84.72	84.72	84.8995	-0.179455
158	Point	1	17754.1	-3.5e-05	1		1981	561882	5838800	84.89	84.89	85.0472	-0.157184
160	Point	1	17823	6.5e-05	1		1981	561859	5838865	84.9	84.9	85.2153	-0.315261
162	Point	1	17932.6	-6.5e-05	1		1981	561892	5838952	85.75	85.75	85.4834	0.266574
91	Point	1	18018.4	2.1e-05	1		1981	561966	5838995	85.92	83.78	85.6942	0.225804	Coleraine crossing
92	Point	1	18145.6	-2.5e-05	1		1981	562083	5838999	86.69	83.55	86.008	0.68198
93	Point	1	18696.2	3.1e-05	1		1981	562578	5838960	88.29	85.15	87.3837	0.906257
94	Point	1	19477.2	6e-06	1		1981	563057	5839093	89.81	86.67	89.3837	0.426295
18	Point	1	20688.9	-3e-06	1		1981	564081	5839025	91.07	87.93	92.6004	-1.53037
38	Point	1	20845	-9e-06	1		1981	564160	5839144	93.87	90.73	93.0246	0.845431
90	Point	1	21536.3	8e-06	1		1981	564667	5839082	94.98	91.84	94.9317	0.0482737
68	Point	1	21846.8	1.2e-05	1		1981	564876	5839146	96.93	93.79	95.803	1.12703
51	Point	1	22450.2	1.9e-05	1		1981	565106	5839597	98.56	95.42	97.522	1.03795
53	Point	1	22991.6	-5e-05	1		1981	565464	5839839	99.68	96.54	99.0934	0.586582
80	Point	1	23407.9	-6.9e-05	1		1981	565453	5840199	100.84	97.7	100.32	0.51961
87	Point	1	23710.1	-5e-05	1		1981	565393	5840434	102.43	99.29	101.221	1.20853
71	Point	1	24249.6	-3e-06	1	Yes	1981	565571	5840878	104.29	101.15	102.851	1.43891
24	Point	1	24652.4	1e-05	1	Yes	1981	565820	5841161	105.39	102.25	104.086	1.30416
34	Point	1	25284.1	-4e-05	1		1981	566226	5841576	107.22	104.08	106.053	1.16731
75	Point	1	25945	4.1e-05	1		1981	566724	5841889	108.23	105.09	108.151	0.0792112
7	Point	1	26424.1	-3.5e-05	1		1981	567037	5842242	109.06	105.92	109.698	-0.637563
88	Point	1	26884.3	6.6e-05	1		1981	567326	5842535	110.81	107.67	111.203	-0.393345
49	Point	1	27276.3	5e-06	1	Yes	1981	567577	5842715	111.93	108.79	112.502	-0.57162
59	Point	1	27961.8	5.9e-05	1	Yes	1981	567734	5843332	113.71	110.57	114.807	-1.09721
