# Supplementary material for: Local scale interventions dominate over catchment scale controls to accelerate the recovery of a degraded stream
Source: PLoS One. 2021 Jun 17;16(6):e0252983. doi: 10.1371/journal.pone.0252983 (PMC8211276; doi:10.1371/journal.pone.0252983)
Supplement: S3 Table — (XLSX) [file pone.0252983.s003.xlsx]

## Sheet: cross-section var table
chainage	num_rows	WP_val	standard_dev_of_depth	vector_dispersion	sum_of_height_dif	reach_number	treatment_unique	vector_dispersion_x10	Chain and tape	Column1	W/D_ratio	width_max
28.814	18	35.0932	0.0296293	2.02868	0.147554	11	Extraction	20.2868	1.03515		15.5381	33.9016
75.5739	14	27.4965	0.0434407	2.03603	0.277941	11	Extraction	20.3603	1.05911		10.3052	25.9619
130.225	15	28.1105	0.025628	2.04884	0.0810624	11	Extraction	20.4884	1.02218		17.8753	27.5005
213.148	15	28.1246	0.0420463	2.02337	0.281541	11	Extraction	20.2337	1.06522		9.40668	26.4027
253.936	16	31.0523	0.038246	2.02869	0.202978	11	Extraction	20.2869	1.04727		11.9133	29.6507
326.145	12	23.0115	0.0445578	2.02495	0.279938	11	Extraction	20.2495	1.07702		8.97604	21.366
358.578	13	24.9183	0.0371362	2.04237	0.184765	11	Extraction	20.4237	1.04605		10.6312	23.8213
408.722	14	26.6435	0.0497413	2.02098	0.317182	11	Extraction	20.2098	1.07409		11.8316	24.8058	17.8753
456.073	16	30.3162	0.0415091	2.02018	0.293152	11	Extraction	20.2018	1.06573		12.1145	28.4464	6.54292
531.146	15	29.3676	0.0409735	2.02978	0.27066	11	Extraction	20.2978	1.05875		11.9071	27.7379
560.758	16	30.6622	0.0427223	2.01823	0.384047	11	Extraction	20.1823	1.07911		13.0979	28.4143
602.039	13	23.6471	0.0385858	2.01683	0.191608	11	Extraction	20.1683	1.05496		12.4486	22.4152
630.022	16	30.4948	0.0345332	2.02297	0.204254	11	Extraction	20.2297	1.05022		12.9375	29.0366
694.259	14	26.3752	0.0401273	2.04479	0.134418	11	Extraction	20.4479	1.03434		10.7879	25.4996
737.176	13	23.3001	0.0513634	2.04201	0.221688	11	Extraction	20.4201	1.05323		9.79574	22.1225
788.878	16	30.9212	0.0328727	2.03018	0.198931	11	Extraction	20.3018	1.04592		13.6746	29.5637
856.924	17	31.6162	0.0344311	2.02719	0.176815	11	Extraction	20.2719	1.04282		12.9314	30.3179
895.157	13	23.3994	0.0367453	2.05442	0.133332	11	Extraction	20.5442	1.03309		16.3174	22.6499
948.384	14	26.7927	0.0428307	2.03211	0.228133	11	Extraction	20.3211	1.05447		12.1241	25.4086
1000.44	12	21.6055	0.0491237	2.04791	0.234156	11	Extraction	20.4791	1.05579		10.6578	20.4638
1049.27	10	16.6674	0.0497534	2.08124	0.169025	11	Extraction	20.8124	1.03999		10.6298	16.0265
1087.83	13	23.7428	0.060252	2.02512	0.319612	11	Extraction	20.2512	1.07729		10.6717	22.0394
1151.69	19	36.7995	0.0354802	2.02434	0.130486	11	Extraction	20.2434	1.03335		19.4718	35.6118
1229.06	16	30.5712	0.0356055	2.01259	0.180932	11	Extraction	20.1259	1.05361		11.1267	29.0157
1280.14	14	25.6193	0.0464925	2.02833	0.265289	11	Extraction	20.2833	1.06359		9.21257	24.0876
1310.19	10	17.0201	0.0271788	2.08677	0.061132	11	Extraction	20.8677	1.01865		20.792	16.7085
1379.82	15	27.7253	0.0367792	2.04199	0.136812	11	Extraction	20.4199	1.03368		14.3566	26.8219
1417.9	13	24.4145	0.0362448	2.05455	0.116213	11	Extraction	20.5455	1.02994		13.9686	23.7048
1477.89	19	35.0301	0.0227685	2.03239	0.114829	11	Extraction	20.3239	1.02764		20.5421	34.088
1526.42	18	35.5096	0.0236085	2.01901	0.20603	11	Extraction	20.1901	1.04914		13.6114	33.8463
1579.05	17	31.9183	0.0439175	2.01258	0.206746	11	Extraction	20.1258	1.05075		10.2781	30.3765
1601.9	17	31.2148	0.0402157	2.03628	0.165464	11	Extraction	20.3628	1.03666		11.2046	30.1108
1680.38	14	26.1858	0.0419986	2.04484	0.152538	11	Extraction	20.4484	1.03714		11.4238	25.2482
1730.03	19	35.9007	0.0218385	2.03701	0.0908708	11	Extraction	20.3701	1.02162		19.6671	35.141
1781.13	18	34.7511	0.0322079	2.01578	0.221555	11	Extraction	20.1578	1.05294		17.0254	33.0037
1831.05	20	37.1039	0.0233083	2.03491	0.0726186	11	Extraction	20.3491	1.01827		18.7904	36.4383
1881.57	20	37.9206	0.0221855	2.03262	0.0883625	11	Extraction	20.3262	1.02184		20.5074	37.1101
1930.88	18	33.378	0.0169187	2.03651	0.0479799	11	Extraction	20.3651	1.01651		27.6189	32.8359
1984.92	22	41.1688	0.0210024	2.02833	0.0952744	11	Extraction	20.2833	1.02279		21.9832	40.2513
2049.14	19	36.3044	0.0178733	2.03413	0.0882169	11	Extraction	20.3413	1.02251		21.0497	35.5053
2087.62	20	37.2792	0.0210958	2.02672	0.126211	11	Extraction	20.2672	1.03059		21.9261	36.1727
2136.97	18	34.2743	0.0181539	2.04546	0.0582837	11	Extraction	20.4546	1.01431		27.286	33.7906
2165.96	17	31.9726	0.0247225	2.04332	0.0860442	11	Extraction	20.4332	1.02113		26.7413	31.3109
2227.39	22	41.8776	0.0208275	2.02067	0.140195	11	Extraction	20.2067	1.03294		22.056	40.542
2289.84	25	47.1688	0.0190943	2.03266	0.0359219	11	Extraction	20.3266	1.00909		28.6745	46.744
2339.98	20	38.8282	0.0232839	2.03141	0.0988411	11	Extraction	20.3141	1.0238		29.4178	37.9254
2385.74	17	32.0707	0.026695	2.05228	0.0390536	11	Extraction	20.5228	1.01015		16.7528	31.7486
2441.22	30	57.6789	0.0156174	2.02065	0.0585541	11	Extraction	20.2065	1.0146		39.9361	56.8491
2481.58	24	46.3047	0.020244	2.0259	0.0751023	11	Extraction	20.259	1.01866		38.3369	45.4564
2518.99	22	42.0823	0.0206322	2.03632	0.0461779	11	Extraction	20.3632	1.01163		23.4238	41.5986
2567.85	23	43.6301	0.017673	2.02372	0.0897999	11	Extraction	20.2372	1.02257		26.8317	42.6671
2600.93	20	37.9928	0.022256	2.02973	0.0934004	11	Extraction	20.2973	1.0238		27.2304	37.1096
2667.39	20	38.6128	0.02858	2.02516	0.138025	11	Extraction	20.2516	1.03271		25.8745	37.39
2723.91	18	34.9964	0.0297174	2.02914	0.183384	11	Extraction	20.2914	1.04019		22.7925	33.6443
2757.62	23	44.5472	0.0250423	2.02384	0.0998021	11	Extraction	20.2384	1.0242		23.7596	43.4945
2796.19	23	44.3772	0.0230707	2.0168	0.123297	11	Extraction	20.168	1.03089		23.4413	43.0474
2837.01	26	49.3314	0.0186572	2.02382	0.0713638	11	Extraction	20.2382	1.01764		24.6346	48.4762
2875.53	22	42.7482	0.013851	2.02967	0.0783256	11	Extraction	20.2967	1.01932		23.8032	41.938
2922.47	15	26.9949	0.0191004	2.05182	0.058114	11	Extraction	20.5182	1.01614		21.5822	26.5662
2966.02	17	31.4378	0.0202041	2.04197	0.103433	11	Extraction	20.4197	1.02458		15.7924	30.6837
3012.01	17	32.7312	0.0283646	2.02872	0.161258	11	Extraction	20.2872	1.03912		13.8368	31.499
3046.72	16	29.8507	0.0204893	2.0481	0.0869389	11	Extraction	20.481	1.02104		23.3663	29.2357
3090.84	22	41.8194	0.0184528	2.01981	0.097758	11	Extraction	20.1981	1.02613		24.2467	40.7543
3134.66	21	39.7401	0.0153978	2.03841	0.0455535	11	Extraction	20.3841	1.01168		26.9174	39.2814
3194.12	18	33.7694	0.0279754	2.03471	0.115326	11	Extraction	20.3471	1.02787		19.1722	32.8537
3241.59	19	35.338	0.0292011	1.9685	0.165511	11	Extraction	19.685	1.03935		17.03	34
3284.44	15	27.4002	0.0233268	2.06331	0.0347314	11	Extraction	20.6331	1.00863		21.3211	27.1659
3331.41	17	31.7878	0.0219358	2.0436	0.0771182	11	Extraction	20.436	1.0196		21.4394	31.1766
3385.4	21	38.9399	0.0266053	2.03228	0.077538	11	Extraction	20.3228	1.01935		19.2158	38.2009
3434.35	17	31.1768	0.0235595	2.03718	0.069944	11	Extraction	20.3718	1.02001		18.7531	30.5653
3485.32	20	38.3849	0.0185295	2.023	0.11164	11	Extraction	20.23	1.02969		21.7155	37.278
3533.46	19	36.13	0.0176387	2.04123	0.0645429	11	Extraction	20.4123	1.01573		24.6305	35.5703
3590.43	16	31.0903	0.0318378	2.03111	0.170795	11	Extraction	20.3111	1.04121		15.5575	29.8597
3632.27	20	37.3946	0.0231098	2.02573	0.104104	11	Extraction	20.2573	1.02635		17.8505	36.4346
3680.72	20	37.1208	0.0161675	2.04063	0.0435199	11	Extraction	20.4063	1.01135		25.8144	36.7041
3728.9	21	40.2333	0.0178803	2.02713	0.0989164	11	Extraction	20.2713	1.02465		20.878	39.2655
3784.24	20	38.0411	0.0176014	2.03889	0.0534222	11	Extraction	20.3889	1.01378		22.5255	37.5241
3836.32	17	30.713	0.0276343	1.97986	0.0979261	11	Extraction	19.7986	1.02377		18.1198	30
3885.67	19	36.8459	0.0243611	2.02809	0.122092	11	Extraction	20.2809	1.03011		17.6829	35.7688
3924.33	21	39.5913	0.0206957	2.02345	0.0871289	11	Extraction	20.2345	1.02372		27.0897	38.6738
3964.12	22	41.7104	0.00851285	2.0352	0.0540586	11	Extraction	20.352	1.01334		43.0825	41.1614
4011.99	20	38.5264	0.0185385	2.02565	0.116284	11	Extraction	20.2565	1.02919		16.8396	37.4337
4056	20	38.2367	0.0310994	2.02121	0.151377	11	Extraction	20.2121	1.03632		13.897	36.8966
4103.34	18	34.7976	0.0269517	2.02977	0.125669	11	Extraction	20.2977	1.03199		19.1403	33.7188
4157.51	23	44.5134	0.0201236	2.01921	0.111962	11	Extraction	20.1921	1.02811		21.4311	43.2965
4199.82	21	40.0496	0.0253295	2.02828	0.10298	11	Extraction	20.2828	1.02484		25.1451	39.0791
4248.22	23	44.2109	0.0214299	2.03253	0.0532215	11	Extraction	20.3253	1.01337		23.556	43.6277
4284.89	26	49.382	0.0155214	2.01576	0.0950466	11	Extraction	20.1576	1.02264		23.5612	48.2888
4327.98	14	27.1638	0.0345893	2.03563	0.202409	11	Extraction	20.3563	1.04907		10.7657	25.8931
4379.59	21	40.809	0.019666	2.00669	0.158487	11	Extraction	20.0669	1.04484		17.8377	39.0577
4427.76	20	38.0748	0.0308574	2.01378	0.179575	11	Extraction	20.1378	1.0446		15.9813	36.4493
4481.88	21	40.652	0.0294044	2.00374	0.248478	11	Extraction	20.0374	1.05902		15.6768	38.3865
4530.69	20	38.1621	0.0210016	2.02168	0.204337	11	Extraction	20.2168	1.04442		18.6924	36.539
4557.7	18	33.9251	0.0319351	2.0268	0.134277	11	Extraction	20.268	1.03395		15.4948	32.8111
4629.97	16	30.3214	0.0281987	2.04132	0.103628	11	Extraction	20.4132	1.02665		14.0106	29.5344
4666.85	25	47.2211	0.0224379	2.02638	0.0533204	11	Extraction	20.2638	1.01394		24.8141	46.5721
4720.86	22	43.0858	0.0248851	2.01718	0.173316	11	Extraction	20.1718	1.03908		17.8049	41.4653
4761.3	28	52.6958	0.0153128	2.02443	0.0531197	11	Extraction	20.2443	1.01338		31.0686	51.9999
4801.72	22	41.2267	0.0197493	2.03638	0.0394019	11	Extraction	20.3638	1.01042		28.6499	40.8014
4817.8	15	28.3362	0.0308289	2.02177	0.182716	11	Extraction	20.2177	1.05021		11.7491	26.9814
4904.9	19	37.295	0.0290233	2.00664	0.203009	11	Extraction	20.0664	1.05355		13.8185	35.3994
4951.06	17	32.1269	0.0252275	2.01835	0.183397	11	Extraction	20.1835	1.0465		15.3565	30.6994
4970.58	17	32.5028	0.0314421	2.018	0.246696	11	Extraction	20.18	1.05769		13.3421	30.7299
5053.68	16	30.509	0.042224	2.01905	0.187632	11	Extraction	20.1905	1.04968		11.4675	29.0651
5095.57	18	36.048	0.0316339	2.00518	0.252112	11	Extraction	20.0518	1.06202		13.642	33.9428
5155.84	22	42.8662	0.0194154	2.01826	0.138153	11	Extraction	20.1826	1.03351		14.2688	41.4762
5204.67	26	49.3232	0.0189991	2.02662	0.0554867	11	Extraction	20.2662	1.0139		30.535	48.6469
5247.78	18	32.8644	0.0215762	2.03777	0.100867	11	Extraction	20.3777	1.02454		15.5367	32.0772
5298.77	16	29.4268	0.0367917	2.03688	0.143019	11	Extraction	20.3688	1.03488		16.8728	28.4349
5350.26	15	28.563	0.035834	2.03721	0.147234	11	Extraction	20.3721	1.03721		11.5636	27.5383
5399.39	19	36.9832	0.0246221	2.01835	0.160319	11	Extraction	20.1835	1.04235		16.4784	35.4805
5450.34	23	42.9676	0.0248389	1.98011	0.0950742	11	Extraction	19.8011	1.02304		17.4076	42
5469.05	27	43.6947	0.0198558	2.00017	0.108237	11	Extraction	20.0017	1.03405		16.6875	42.2557
5502.97	20	38.4802	0.0285396	2.02011	0.171785	11	Extraction	20.2011	1.04016		17.5987	36.9943
5561.02	23	44.9255	0.0235375	2.02181	0.110142	11	Extraction	20.2181	1.0266		18.9478	43.7613
5606.61	20	38.0847	0.026861	2.02823	0.119902	11	Extraction	20.2823	1.0286		15.6492	37.0259
5656.35	19	35.3972	0.0302863	2.03121	0.122742	11	Extraction	20.3121	1.0293		15.1993	34.3897
5697.43	17	31.4516	0.0322234	2.02957	0.166213	11	Extraction	20.2957	1.04009		14.2098	30.2393
5750.34	18	34.4035	0.0259164	2.02886	0.160565	11	Extraction	20.2886	1.03721		19.7149	33.1693
5808.17	18	34.5526	0.0354379	2.02418	0.175116	11	Extraction	20.2418	1.04173		15.0614	33.1686
5861.23	15	29.0669	0.0517451	2.01915	0.244619	11	Extraction	20.1915	1.06062		11.7148	27.4057
5910.15	14	26.3583	0.0543742	2.01759	0.330276	11	Extraction	20.1759	1.07877		11.0666	24.4336
5956.64	21	39.3322	0.0309582	2.02357	0.133788	11	Extraction	20.2357	1.03193		16.4236	38.1152
6004.74	19	36.0423	0.0371888	2.0189	0.178162	11	Extraction	20.189	1.04332		16.552	34.5457
6051.87	20	38.9106	0.0198209	2.01904	0.151368	11	Extraction	20.1904	1.03735		23.8695	37.5097
6066.33	21	40.8374	0.0205617	2.01832	0.151479	11	Extraction	20.1832	1.03663		22.051	39.3946
6151.09	23	43.3659	0.0160162	2.01981	0.122244	11	Extraction	20.1981	1.02977		35.7174	42.1124
6204.9	24	45.2149	0.019956	2.02691	0.0762504	11	Extraction	20.2691	1.01861		33.9333	44.3889
6263.71	19	36.6311	0.0206815	2.02691	0.145855	11	Extraction	20.2691	1.03444		22.5536	35.4116
6308.37	23	45.3546	0.0207416	2.00299	0.25804	11	Extraction	20.0299	1.05765		18.7107	42.8825
6381.46	19	36.117	0.0322724	2.01544	0.246041	11	Extraction	20.1544	1.05546		15.4006	34.2193
6448.01	18	33.2557	0.0303738	2.04021	0.081567	11	Extraction	20.4021	1.02024		15.6967	32.5959
6469.55	19	36.1738	0.0179432	2.03647	0.0805553	11	Extraction	20.3647	1.02016		34.1971	35.4588
6518.94	17	31.4828	0.0184424	2.04922	0.0453256	11	Extraction	20.4922	1.01232		20.3437	31.0995
6561.35	17	31.756	0.0156266	2.05598	0.0249677	11	Extraction	20.5598	1.00644		34.1066	31.5526
6615.04	16	28.8203	0.0206276	2.04989	0.0776835	11	Extraction	20.4989	1.01908		34.7882	28.2806
6690.72	24	46.2489	0.0210036	2.01847	0.117654	11	Extraction	20.1847	1.02854		21.0143	44.9654
6733.4	24	45.7912	0.0153497	2.02283	0.0624523	11	Extraction	20.2283	1.01811		24.2348	44.9767
6778.66	28	53.9937	0.0141179	2.02411	0.0527688	11	Extraction	20.2411	1.01331		29.9664	53.2846
6813.44	25	46.9063	0.0201583	2.03014	0.050605	11	Extraction	20.3014	1.01251		28.3206	46.3268
6869.09	21	40.4271	0.019087	2.03233	0.0826162	11	Extraction	20.3233	1.01989		20.7418	39.6386
6923.39	20	39.3238	0.0171378	2.02161	0.19527	11	Extraction	20.2161	1.04243		19.1033	37.7233
6966.15	21	39.7845	0.0239452	2.02725	0.115952	11	Extraction	20.2725	1.02736		18.9043	38.725
6994.18	19	36.5169	0.0278864	2.02582	0.126251	11	Extraction	20.2582	1.0319		15.4122	35.3881
7053.43	16	28.8034	0.0251607	2.05241	0.0638665	11	Extraction	20.5241	1.01583		19.4335	28.3547
7090.24	16	28.3842	0.024809	1.98774	0.0553488	11	Extraction	19.8774	1.01372		22.7308	28
7153.04	16	29.0814	0.0261247	2.04285	0.114236	11	Extraction	20.4285	1.02787		18.0246	28.293
7188.34	20	37.8589	0.0232066	2.02771	0.129768	11	Extraction	20.2771	1.03052		19.9966	36.7377
7253.08	16	30.1601	0.0260867	2.04879	0.0757038	11	Extraction	20.4879	1.01888		23.1304	29.6012
7312.34	11	20.343	0.0385017	2.07278	0.113721	11	Extraction	20.7278	1.02876		14.4712	19.7743
7363	15	28.376	0.0236738	2.05075	0.0869337	11	Extraction	20.5075	1.02197		20.3863	27.7661
7409.56	17	31.5766	0.0215736	2.03805	0.061748	11	Extraction	20.3805	1.01997		17.2538	30.9583
7464	12	20.8584	0.0240949	2.07785	0.053602	11	Extraction	20.7785	1.01352		19.8475	20.5802
7515.63	15	27.0182	0.0224197	2.04404	0.0916846	11	Extraction	20.4404	1.02399		19.1022	26.3853
7564.84	17	32.773	0.0217233	2.03886	0.103111	11	Extraction	20.3886	1.0255		17.6857	31.9581
7611.89	18	33.427	0.0211867	2.04139	0.0521243	11	Extraction	20.4139	1.01496		20.4722	32.9341
7662	18	33.5831	0.0223555	2.04513	0.0637811	11	Extraction	20.4513	1.01542		23.4441	33.0731
7691.37	17	30.508	0.0229914	2.04979	0.0566301	11	Extraction	20.4979	1.01407		23.6111	30.0847
7757.43	17	31.5868	0.0233611	2.0326	0.0880335	11	Extraction	20.326	1.02565		22.8944	30.797
7806.52	16	29.1881	0.0152372	2.05227	0.0332104	11	Extraction	20.5227	1.01068		27.8341	28.8796
7856.76	16	29.6444	0.0285027	2.04339	0.109798	11	Extraction	20.4339	1.02658		15.2606	28.8769
7907.28	14	25.0467	0.0340912	2.06022	0.0772432	11	Extraction	20.6022	1.01897		13.6727	24.5805
7956.31	15	28.086	0.0299213	2.05233	0.0732555	11	Extraction	20.5233	1.01917		13.6994	27.5577
8006.37	20	37.2429	0.0203402	2.03096	0.114496	11	Extraction	20.3096	1.02687		18.4656	36.2684
8050.34	21	38.7865	0.00837048	2.04429	0.00971337	11	Extraction	20.4429	1.00336		46.6011	38.6567
8092.36	22	41.7645	0.010691	2.03431	0.0407048	11	Extraction	20.3431	1.0119		32.1718	41.2734
8142.12	20	38.012	0.0186621	2.02874	0.0771526	11	Extraction	20.2874	1.02217		20.34	37.1877
8205.19	17	31.8498	0.0183974	2.03695	0.130974	11	Extraction	20.3695	1.03071		22.4339	30.9008
8240.19	17	32.8331	0.0272241	2.0266	0.168554	11	Extraction	20.266	1.0413		11.4509	31.531
8290.12	15	28.1592	0.0207275	2.05336	0.084576	11	Extraction	20.5336	1.02038		20.5649	27.5967
8339.81	20	37.7583	0.0188083	2.03248	0.0950248	11	Extraction	20.3248	1.023		22.7142	36.9094
8390.32	19	34.97	0.0186057	2.04071	0.0397944	11	Extraction	20.4071	1.01136		25.2932	34.5771
8433.62	20	37.6485	0.0189394	2.03791	0.0672081	11	Extraction	20.3791	1.01634		25.2639	37.0432
8475.63	19	36.0475	0.0147307	2.04965	0.0238424	11	Extraction	20.4965	1.00599		31.0553	35.8329
8524.6	17	31.5674	0.0185811	2.03043	0.0801619	11	Extraction	20.3043	1.02576		16.6778	30.7746
8570.51	22	40.8543	0.0216803	2.03101	0.0794054	11	Extraction	20.3101	1.01918		19.5604	40.0854
8617.17	19	35.5983	0.0230852	2.0324	0.0692989	11	Extraction	20.324	1.02006		15.3229	34.8982
8671.67	16	28.9128	0.0242605	2.04816	0.0929784	11	Extraction	20.4816	1.02222		22.0745	28.2843
8719.08	14	25.1243	0.0195268	2.06596	0.0375124	11	Extraction	20.6596	1.01008		21.4506	24.8735
8744.47	15	27.5482	0.0266478	2.05289	0.0695958	11	Extraction	20.5289	1.01828		15.3105	27.0536
8816.41	21	39.7386	0.0162625	2.03305	0.0578078	11	Extraction	20.3305	1.01583		19.8682	39.1194
8854.17	22	41.3233	0.0156715	2.03453	0.058234	11	Extraction	20.3453	1.01429		30.1116	40.741
8905.23	20	37.5632	0.0175342	2.04108	0.0485298	11	Extraction	20.4108	1.01213		29.0116	37.1131
8961.91	19	35.3445	0.0228456	2.0428	0.0539711	11	Extraction	20.428	1.01349		18.7082	34.8741
9021.8	22	41.6185	0.0218069	2.03132	0.0652119	11	Extraction	20.3132	1.01659		26.97	40.9393
9072.11	26	50.4764	0.0153031	2.02723	0.0526877	11	Extraction	20.2723	1.0132		22.8007	49.8186
9121.42	22	41.6652	0.0169229	2.03876	0.0370494	11	Extraction	20.3876	1.00923		32.7155	41.284
9166.98	18	33.7475	0.028293	2.03642	0.114945	11	Extraction	20.3642	1.02707		18.9949	32.858
9219.1	16	30.5298	0.026707	2.03841	0.143	11	Extraction	20.3841	1.03379		14.3808	29.5319
9258.42	15	27.3956	0.0331474	2.04997	0.0944153	11	Extraction	20.4997	1.02353		14.2771	26.7657
9321.12	25	47.7417	0.0204198	2.02875	0.0566862	11	Extraction	20.2875	1.01394		21.9868	47.0851
9367.63	32	48.5033	0.017056	1.99503	0.0592598	11	Extraction	19.9503	1.02424		21.3532	47.3554
9409.02	16	30.5246	0.0156444	2.04922	0.074645	11	Extraction	20.4922	1.01847		31.2179	29.9711
9446.41	18	34.1466	0.0271443	2.02249	0.212599	11	Extraction	20.2249	1.04853		17.5427	32.566
9504.82	22	41.6435	0.0251031	2.01783	0.137437	11	Extraction	20.1783	1.03392		19.2636	40.2775
9562.64	25	47.9396	0.0220676	2.01287	0.136058	11	Extraction	20.1287	1.03318		18.7158	46.4002
9601.97	21	39.3721	0.0217831	2.01574	0.064162	11	Extraction	20.1574	1.02299		19.9328	38.4874
9649.01	14	26.1029	0.0289752	2.04709	0.127082	11	Extraction	20.4709	1.03218		12.7631	25.2892
9723.34	20	38.7572	0.0253583	2.02359	0.138282	11	Extraction	20.2359	1.03334		19.8742	37.5066
9775.94	15	28.6046	0.0295187	2.04509	0.11404	11	Extraction	20.4509	1.02839		18.8517	27.815
9840.94	18	34.7245	0.0271015	2.02971	0.134558	11	Extraction	20.2971	1.03285		15.1849	33.6202
9875.21	19	36.8621	0.0274833	2.0184	0.181537	11	Extraction	20.184	1.04369		17.0771	35.3191
9924.85	17	31.4803	0.0328486	2.01371	0.179748	11	Extraction	20.1371	1.04399		15.2765	30.154
9951.16	15	28.8873	0.0353302	2.03015	0.227122	11	Extraction	20.3015	1.05281		14.1586	27.4384
10031.5	22	41.4887	0.0203948	2.03146	0.0720457	11	Extraction	20.3146	1.01774		26.1593	40.7657
10071.2	29	46.8789	0.0221977	2.01253	0.105853	11	Extraction	20.1253	1.02742		26.2676	45.6277
10124.8	21	41.1621	0.0254455	2.02311	0.125644	11	Extraction	20.2311	1.03033		18.7947	39.9503
10175.4	17	32.6143	0.0290128	2.0142	0.346727	11	Extraction	20.142	1.07366		12.9027	30.3766
10217.1	19	35.6788	0.0214819	2.02291	0.103492	11	Extraction	20.2291	1.0288		15.3968	34.68
10285.3	19	36.1532	0.0264845	2.02032	0.147106	11	Extraction	20.2032	1.03736		17.0869	34.8511
10319.4	19	36.1158	0.0232494	2.02647	0.156277	11	Extraction	20.2647	1.03591		18.0003	34.8638
10388.1	17	32.2677	0.0309166	2.03752	0.110029	11	Extraction	20.3752	1.02733		13.0782	31.4093
10421.2	20	37.7888	0.0232731	2.03105	0.0792818	11	Extraction	20.3105	1.02099		18.401	37.0117
10472	21	37.8855	0.0112403	2.0253	0.0179793	11	Extraction	20.253	1.00899		44.8728	37.5479
10512.1	15	26.7945	0.0239266	2.02356	0.0826876	11	Extraction	20.2356	1.02428		26.6607	26.1595
10549.3	19	35.1587	0.0259037	2.02687	0.132513	11	Extraction	20.2687	1.03281		20.3451	34.0417
10594.4	19	36.6729	0.023417	2.02729	0.139989	11	Extraction	20.2729	1.03328		15.4531	35.4916
10680.5	24	44.745	0.0212523	2.03114	0.054373	11	Extraction	20.3114	1.01346		18.614	44.1509
10710.4	19	36.5104	0.0254533	2.03041	0.112855	11	Extraction	20.3041	1.02778		14.6949	35.5237
10776.9	17	31.1413	0.0390536	2.03489	0.156752	11	Extraction	20.3489	1.03618		12.3458	30.0539
10805.7	17	32.4193	0.0375036	2.02315	0.185633	11	Extraction	20.2315	1.04561		11.6543	31.0052
10855.5	19	36.8199	0.029439	2.01752	0.18594	11	Extraction	20.1752	1.04491		15.3702	35.2374
10905.9	19	36.5089	0.030876	2.02141	0.211235	11	Extraction	20.2141	1.04664		16.7575	34.8821
10955.1	20	38.0287	0.0363433	2.02032	0.165641	11	Extraction	20.2032	1.03918		16.4003	36.5949
11049.8	19	36.3408	0.0190125	2.03217	0.0995632	11	Extraction	20.3217	1.02496		26.3273	35.4559
11094.1	19	35.8604	0.0332117	2.01474	0.201785	11	Extraction	20.1474	1.04919		15.0093	34.1792
11158.6	13	23.9182	0.0409351	2.03901	0.225721	11	Extraction	20.3901	1.05476		11.5905	22.6764
11189.9	15	29.6636	0.0483776	2.01884	0.264247	11	Extraction	20.1884	1.06341		11.2655	27.8949
11234.7	17	31.1816	0.0363523	2.03204	0.14553	11	Extraction	20.3204	1.03578		13.5768	30.1045
11267.9	18	34.454	0.0315628	2.0286	0.134682	11	Extraction	20.286	1.03337		14.9946	33.3414
11341.1	13	24.5019	0.0591717	2.01858	0.38659	11	Extraction	20.1858	1.09016		10.4612	22.4756
11382.1	19	36.0099	0.0377144	2.01601	0.251891	11	Extraction	20.1601	1.05575		15.4131	34.1083
11494.8	20	37.2318	0.0287932	2.02699	0.122072	11	Extraction	20.2699	1.02981		16.3886	36.1541
11522.6	17	32.5711	0.0403408	2.01958	0.211975	11	Extraction	20.1958	1.05145		12.8021	30.9773
11563.7	15	28.1761	0.0287637	2.04708	0.0980846	11	Extraction	20.4708	1.02529		15.5595	27.4812
11590	14	27.4023	0.0299427	2.01873	0.317492	11	Extraction	20.1873	1.07484		15.044	25.4943
11653.9	17	32.6356	0.0303399	2.02634	0.150282	11	Extraction	20.2634	1.03843		13.5933	31.4277
11711.9	15	29.0489	0.0457461	2.02058	0.269157	11	Extraction	20.2058	1.06392		11.6406	27.3035
11762.7	16	30.8237	0.0511483	2.01566	0.257214	11	Extraction	20.1566	1.0624		11.1573	29.0133
11807.2	17	33.94	0.0370483	2.01247	0.274005	11	Extraction	20.1247	1.06354		11.2582	31.9124
11846.1	16	30.5128	0.030912	2.03325	0.144197	11	Extraction	20.3325	1.03626		17.5048	29.4452
11894	17	31.6635	0.0412564	2.02232	0.20609	11	Extraction	20.2232	1.0498		11.7518	30.1613
11947.8	16	30.8573	0.0520322	2.00381	0.299965	11	Extraction	20.0381	1.0744		11.086	28.7204
12000.6	17	31.6827	0.0394407	2.02223	0.189635	11	Extraction	20.2223	1.04711		12.9291	30.2572
12057.9	15	28.9548	0.0431825	2.0177	0.249551	11	Extraction	20.177	1.06222		10.9744	27.2589
12105.6	15	29.9285	0.0490769	2.01616	0.316475	11	Extraction	20.1616	1.07266		11.2881	27.9012
12158.3	17	32.1689	0.0376227	2.03067	0.140609	11	Extraction	20.3067	1.03509		12.1133	31.0785
12210.9	17	33.0355	0.0348456	2.02155	0.208611	11	Extraction	20.2155	1.04959		14.5273	31.4746
12254.3	15	28.9519	0.0468947	2.02023	0.254048	11	Extraction	20.2023	1.06183		12.6501	27.2661
12300.3	19	36.9342	0.0227211	2.02648	0.130327	11	Extraction	20.2648	1.03255		15.0419	35.7697
12344.7	14	27.5532	0.0477693	2.01291	0.350775	11	Extraction	20.1291	1.08282		10.421	25.4458
12388.2	13	25.5391	0.047099	2.02103	0.296722	11	Extraction	20.2103	1.07441		9.84654	23.7703
12438.1	15	28.7582	0.039863	2.00059	0.274912	11	Extraction	20.0059	1.0745		9.66224	26.7644
12506.1	17	32.0711	0.0355104	2.02656	0.168404	11	Extraction	20.2656	1.04147		15.6352	30.794
12561.6	13	24.6446	0.0390884	2.04375	0.178324	11	Extraction	20.4375	1.0444		11.3376	23.597
12612	17	31.2832	0.0339614	1.96948	0.141912	11	Extraction	19.6948	1.04277		15.2681	30
12661.1	14	26.7777	0.0346683	2.0321	0.21468	11	Extraction	20.321	1.05278		11.212	25.4352
12710	15	28.5012	0.0349243	2.02752	0.219423	11	Extraction	20.2752	1.05308		12.9641	27.0646
12755.7	19	35.8378	0.0288895	2.02463	0.152442	11	Extraction	20.2463	1.03681		17.6905	34.5655
12800	22	41.5594	0.0203778	2.0177	0.0834423	11	Extraction	20.177	1.02415		16.8551	40.5794
12847.5	16	30.5506	0.0300678	2.0461	0.0850999	11	Extraction	20.461	1.02143		20.3519	29.9097
12898.6	14	26.7303	0.0337758	2.03862	0.190185	11	Extraction	20.3862	1.04567		13.6747	25.5628
12950.2	19	36.4381	0.0208433	2.03364	0.0910843	11	Extraction	20.3364	1.02327		20.2459	35.6093
13012.9	19	36.3831	0.0236317	2.03363	0.109539	11	Extraction	20.3363	1.02592		19.489	35.4638
13065.4	16	29.4939	0.0197196	2.05401	0.0358083	11	Extraction	20.5401	1.01075		17.7543	29.1803
13115.1	17	32.241	0.0224346	2.0347	0.101668	11	Extraction	20.347	1.02795		17.5561	31.3645
13159.9	16	29.2787	0.0302496	2.04887	0.0793407	11	Extraction	20.4887	1.01965		20.1417	28.7144
13209.4	15	28.1936	0.0198973	2.05872	0.0521464	11	Extraction	20.5872	1.01314		20.3451	27.828
13258.8	17	31.4807	0.0193222	2.05067	0.0491295	11	Extraction	20.5067	1.01235		18.7983	31.0968
13307	19	35.3449	0.0173561	2.04041	0.0665342	11	Extraction	20.4041	1.01637		23.4321	34.7756
13359.8	20	36.4911	0.0189655	1.98767	0.0551377	11	Extraction	19.8767	1.01364		24.8567	36
13409.9	17	32.1819	0.0199765	2.0479	0.0672386	11	Extraction	20.479	1.01625		27.437	31.6672
13470.5	20	37.5399	0.0166278	2.04718	0.0208332	11	Extraction	20.4718	1.00537		29.4091	37.3393
13525.7	17	30.8315	0.0285771	2.04454	0.0849699	11	Extraction	20.4454	1.02073		19.8359	30.2053
13574.6	17	31.1989	0.0216324	2.05044	0.0404643	11	Extraction	20.5044	1.01093		20.2246	30.8615
13624	18	34.27	0.0212249	2.04143	0.0725894	11	Extraction	20.4143	1.01821		18.5002	33.6571
13673	24	46.3158	0.0127718	2.03034	0.0552293	11	Extraction	20.3034	1.01381		28.4192	45.685
13722.8	20	38.6808	0.0262927	2.02897	0.111211	11	Extraction	20.2897	1.02682		16.3713	37.6704
13776.1	22	42.2941	0.0219802	2.02544	0.0989158	11	Extraction	20.2544	1.02435		22.7881	41.2889
13802	29	46.1936	0.0242063	1.88406	0.0677798	11	Extraction	18.8406	1.03445		18.0723	44.6553
13830.7	17	53.0074	0.033393	2.01348	0.24646	11	Extraction	20.1348	1.04154		17.6785	50.8933
13939.1	16	42.1438	0.0245041	2.02298	0.0889149	10	Revegetation & Fencing	20.2298	1.02705		28.2383	41.0337
13961.1	17	48.3578	0.0173336	2.04315	0.0727158	10	Revegetation & Fencing	20.4315	1.01384		25.7611	47.6974
14006.3	26	60.2045	0.0234952	1.84192	0.199913	10	Revegetation & Fencing	18.4192	1.22203		25.288	49.2659
14085.4	23	53.1024	0.0384326	1.95905	0.532911	10	Revegetation & Fencing	19.5905	1.09177		26.1547	48.6387
14185	12	36.5039	0.0249682	2.0793	0.082375	10	Revegetation & Fencing	20.793	1.01122		25.8587	36.0988
14256.9	23	45.2239	0.0199884	1.99421	0.069687	10	Revegetation & Fencing	19.9421	1.0286		27.6231	43.9664
14283.8	15	35.0951	0.0227523	2.0391	0.0762331	10	Revegetation & Fencing	20.391	1.02261		26.4903	34.319
14458.2	16	52.2399	0.0355565	2.01614	0.411172	10	Revegetation & Fencing	20.1614	1.04442		27.0396	50.0182
14568.4	19	45.5012	0.0342592	1.98809	0.362446	10	Revegetation & Fencing	19.8809	1.06087		10.1124	42.8903
14638.2	23	35.6479	0.0355788	1.99429	0.312132	10	Revegetation & Fencing	19.9429	1.06075		21.0229	33.6065
14695.6	21	59.2504	0.0308055	2.00031	0.206174	10	Revegetation & Fencing	20.0031	1.03892		19.1015	57.0306
14756.8	18	62.449	0.0205887	2.04261	0.241554	10	Revegetation & Fencing	20.4261	1.01628		15.4881	61.4483
14807.5	17	35.0121	0.0282772	1.9111	0.0923362	10	Revegetation & Fencing	19.111	1.06301		28.5704	32.9366
14832.1	19	40.526	0.022753	2.02868	0.109847	10	Revegetation & Fencing	20.2868	1.02432		21.1013	39.5639
14859.1	23	50.5889	0.02862	1.95777	0.356395	10	Revegetation & Fencing	19.5777	1.06546		28.6465	47.481
14884.2	17	49.5433	0.0204054	1.93736	0.0609527	10	Revegetation & Fencing	19.3736	1.00881		28.7991	49.1109
14993.3	16	37.3509	0.0211763	2.03898	0.0801559	10	Revegetation & Fencing	20.3898	1.02128		21.6222	36.5727
15115.2	24	40.2563	0.0131691	2.02099	0.045095	10	Revegetation & Fencing	20.2099	1.01662		33.2503	39.5983
15186.3	14	40.3466	0.0164075	2.05716	0.0577507	10	Revegetation & Fencing	20.5716	1.01326		29.0026	39.8185
15220.6	17	38.7289	0.0141636	1.92396	0.0659549	10	Revegetation & Fencing	19.2396	1.0229		32.4764	37.8618
15292.7	31	44.8632	0.0200917	1.99126	0.214357	10	Revegetation & Fencing	19.9126	1.04537		16.6578	42.9162
15329.3	29	49.1328	0.0158044	2.00106	0.181397	10	Revegetation & Fencing	20.0106	1.04478		52.9616	47.0268
15386.1	17	44.037	0.00857438	2.06115	0.010416	10	Revegetation & Fencing	20.6115	1.00154		26.5344	43.9693
15428	15	40.7773	0.0380086	2.02382	0.426494	10	Revegetation & Fencing	20.2382	1.06146		26.7345	38.4161
15473.7	19	111.161	0.0121134	1.91174	0.118675	10	Revegetation & Fencing	19.1174	2.03608		25.0815	54.5958
15530.5	15	55.0951	0.0447392	1.98041	0.729024	9	Extraction & Revegetation & Fencing	19.8041	1.0919		43.7041	50.4581
15577.2	13	36.5664	0.0346011	2.02746	0.319421	9	Extraction & Revegetation & Fencing	20.2746	1.05401		25.319	34.6925
15670.5	14	30.8371	0.0471288	1.98125	0.409206	9	Extraction & Revegetation & Fencing	19.8125	1.10262		18.6022	27.9671
15736	23	33.5277	0.0165304	2.03194	0.0293736	9	Extraction & Revegetation & Fencing	20.3194	1.01128		32.7606	33.1537
15982.2	8	27.8094	0.0273133	2.12539	0.0873221	9	Extraction & Revegetation & Fencing	21.2539	1.01236		14.2463	27.47
16021.1	9	32.0641	0.0585119	1.96524	0.659973	9	Extraction & Revegetation & Fencing	19.6524	1.10956		21.1763	28.898
16080.6	11	40.0573	0.0185712	1.99395	0.0616351	9	Extraction & Revegetation & Fencing	19.9395	1.01053		16.9976	39.64
16120	11	52.9331	0.0451773	1.99349	0.505621	9	Extraction & Revegetation & Fencing	19.9349	1.07588		23.8677	49.2
16162.9	11	45.1654	0.0308466	2.03204	0.245955	9	Extraction & Revegetation & Fencing	20.3204	1.0359		21.8055	43.6
16220.2	10	31.3225	0.0372833	2.08662	0.297894	9	Extraction & Revegetation & Fencing	20.8662	1.0333		15.8599	30.313
16296.2	10	34.5082	0.033653	2.09419	0.196097	9	Extraction & Revegetation & Fencing	20.9419	1.01974		15.6639	33.84
16359	8	33.4599	0.0670208	2.06533	0.998475	9	Extraction & Revegetation & Fencing	20.6533	1.1012		20.7059	30.385
16433	11	34.437	0.0273882	2.06776	0.116997	9	Extraction & Revegetation & Fencing	20.6776	1.0219		19.4773	33.699
16490.8	12	34.3318	0.0471527	1.99986	0.428335	9	Extraction & Revegetation & Fencing	19.9986	1.07846		10.5338	31.834
16536.5	12	46.103	0.047292	2.01673	0.390049	9	Extraction & Revegetation & Fencing	20.1673	1.0605		21.564	43.473
16593.6	11	52.138	0.0216166	2.0921	0.0760898	9	Extraction & Revegetation & Fencing	20.921	1.00744		31.1843	51.753
16663.1	12	38.5509	0.024102	2.06095	0.0988471	9	Extraction & Revegetation & Fencing	20.6095	1.01666		19.9399	37.919
16718.2	15	47.8983	0.0201726	2.04405	0.0913966	9	Extraction & Revegetation & Fencing	20.4405	1.01827		20.1261	47.039
16766.7	14	57.9156	0.0168582	2.03501	0.0970496	9	Extraction & Revegetation & Fencing	20.3501	1.01444		23.8651	57.091
16826.2	17	56.4705	0.0290987	2.01238	0.256938	9	Extraction & Revegetation & Fencing	20.1238	1.04287		32.1073	54.149
16880.4	12	59.7465	0.0308167	1.77714	0.328368	9	Extraction & Revegetation & Fencing	17.7714	2.13114		14.6714	28.035
16928.4	14	45.1474	0.0248645	2.00886	0.232813	9	Extraction & Revegetation & Fencing	20.0886	1.05084		23.2931	42.963
17050.4	11	60.0061	0.0259339	1.81265	0.164171	9	Extraction & Revegetation & Fencing	18.1265	1.91487		17.3028	31.337
17108.3	11	26.0608	0.0508343	1.99772	0.391615	9	Extraction & Revegetation & Fencing	19.9772	1.09864		19.0474	23.721
17155.2	11	31.4756	0.0220257	2.08277	0.101725	9	Extraction & Revegetation & Fencing	20.8277	1.0159		13.8042	30.983
17221.5	11	34.29	0.027217	2.06788	0.158819	9	Extraction & Revegetation & Fencing	20.6788	1.02364		12.1122	33.498
17298.2	14	38.4052	0.042102	1.9807	0.427264	9	Extraction & Revegetation & Fencing	19.807	1.08178		13.0096	35.502
17355.1	11	31.4437	0.0497837	2.05959	0.426479	9	Extraction & Revegetation & Fencing	20.5959	1.04984		9.4101	29.951
17379.7	14	41.9481	0.0541944	1.90467	0.452596	9	Extraction & Revegetation & Fencing	19.0467	1.10547		23.7348	37.946
17414.6	12	46.8535	0.02309	2.03411	0.145867	9	Extraction & Revegetation & Fencing	20.3411	1.02859		26.788	45.551
17454.3	14	49.6759	0.0191885	2.01403	0.0793624	9	Extraction & Revegetation & Fencing	20.1403	1.02581		36.3263	48.426
17493.5	12	31.1856	0.031437	2.01907	0.112614	9	Extraction & Revegetation & Fencing	20.1907	1.04004		21.0614	29.985
17537.9	13	29.735	0.0371638	1.96025	0.171487	9	Extraction & Revegetation & Fencing	19.6025	1.04147		9.73644	28.551
17599.7	13	29.6768	0.07789	1.94714	0.722934	9	Extraction & Revegetation & Fencing	19.4714	1.17551		15.0752	25.246
17691.8	15	47.9416	0.0213048	2.03698	0.192145	9	Extraction & Revegetation & Fencing	20.3698	1.031		29.2468	46.5
17752.9	12	47.0942	0.0205347	2.0619	0.164375	9	Extraction & Revegetation & Fencing	20.619	1.02443		36.1858	45.971
17821.8	12	46.1484	0.0171505	2.06914	0.101461	9	Extraction & Revegetation & Fencing	20.6914	1.01658		23.614	45.396
17931.3	12	35.3066	0.0297023	2.06606	0.120471	9	Extraction & Revegetation & Fencing	20.6606	1.01854		18.7843	34.664
18017.8	16	109.495	0.00806066	2.06568	0.0235661	9	Extraction & Revegetation & Fencing	20.6568	1.0012		66.1105	109.364
18080.2	23	56.8001	0.0172871	2.01331	0.0814028	8	Extraction	20.1331	1.0201		31.5046	55.6809
18145.3	23	93.9138	0.0102234	1.91787	0.0451341	8	Extraction	19.1787	2.02639		33.1483	46.3454
18169.2	16	61.3588	0.0136037	2.05237	0.0784187	8	Extraction	20.5237	1.01131		39.2775	60.6726
18254.5	14	50.9813	0.0166324	2.02514	0.0584039	8	Extraction	20.2514	1.01851		19.5891	50.0545
18317.4	22	63.0982	0.0196153	2.0075	0.0802062	8	Extraction	20.075	1.02268		31.6811	61.699
18373.1	20	62.8417	0.0180247	2.01914	0.0771883	8	Extraction	20.1914	1.02007		29.1424	61.605
18435.5	14	63.9352	0.0192097	2.02955	0.169741	8	Extraction	20.2955	1.03043		28.2524	62.047
18492.2	18	50.9502	0.0332517	2.01417	0.261158	8	Extraction	20.1417	1.04263		25.3327	48.8668
18543.3	18	44.4545	0.0205873	1.99522	0.0913199	8	Extraction	19.9522	1.03303		17.2561	43.0331
18588.2	19	40.5874	0.0420777	1.97382	0.183584	8	Extraction	19.7382	1.05407		18.8771	38.5053
18659.9	14	31.9489	0.0334565	1.99371	0.0944024	8	Extraction	19.9371	1.0422		16.5416	30.6553
18697.3	13	45.9401	0.0238021	2.05525	0.151075	8	Extraction	20.5525	1.02203		17.9359	44.9497
18739.1	15	33.9218	0.0343939	2.0296	0.197543	7	Extraction & Revegetation & Fencing	20.296	1.03968		15.3709	32.627
18808	14	55.3137	0.0192596	2.06263	0.107064	7	Extraction & Revegetation & Fencing	20.6263	1.01353		26.934	54.5754
18875.6	15	37.4149	0.0285234	2.01905	0.158249	7	Extraction & Revegetation & Fencing	20.1905	1.04401		22.7712	35.8377
18949.6	11	36.8265	0.0311426	2.05308	0.171192	7	Extraction & Revegetation & Fencing	20.5308	1.03313		18.2278	35.6456
19006.6	16	40.7335	0.031977	1.99249	0.188166	7	Extraction & Revegetation & Fencing	19.9249	1.05754		13.8974	38.5172
19044.1	13	45.8061	0.0548265	1.99987	0.541504	7	Extraction & Revegetation & Fencing	19.9987	1.07707		17.1815	42.5283
19075.7	17	49.4119	0.0249193	2.01842	0.146494	7	Extraction & Revegetation & Fencing	20.1842	1.03392		26.3147	47.7909
19166.2	15	37.2896	0.0358114	2.01468	0.166665	7	Extraction & Revegetation & Fencing	20.1468	1.04644		17.5608	35.6346
19241.7	14	43.8624	0.0295451	2.02174	0.155023	7	Extraction & Revegetation & Fencing	20.2174	1.03557		17.868	42.3556
19290.4	19	46.9324	0.0199532	2.01927	0.0997127	7	Extraction & Revegetation & Fencing	20.1927	1.02782		22.3614	45.662
19349.9	15	54.4042	0.0219426	2.04896	0.120197	7	Extraction & Revegetation & Fencing	20.4896	1.01882		22.3875	53.399
19377.7	19	61.6654	0.0170036	2.02226	0.155679	7	Extraction & Revegetation & Fencing	20.2226	1.02968		27.4272	59.888
19408.6	19	54.1934	0.0205502	1.98969	0.109864	7	Extraction & Revegetation & Fencing	19.8969	1.03591		20.195	52.3146
19442.2	17	46.9214	0.0398836	1.99073	0.443434	7	Extraction & Revegetation & Fencing	19.9073	1.0816		23.9631	43.3813
19475.7	15	40.8274	0.0262581	2.03225	0.133173	7	Extraction & Revegetation & Fencing	20.3225	1.03259		13.0272	39.5386
19501.8	13	39.9901	0.0587528	1.99547	0.750839	7	Extraction & Revegetation & Fencing	19.9547	1.10857		16.5849	36.0736
19555.1	12	56.7294	0.0196577	2.05964	0.0926731	7	Extraction & Revegetation & Fencing	20.5964	1.0142		32.0133	55.9352
19617	16	43.8502	0.0260158	2.03745	0.0948107	7	Extraction & Revegetation & Fencing	20.3745	1.02123		23.3828	42.9386
19661	15	66.9446	0.0187644	2.06634	0.0851092	7	Extraction & Revegetation & Fencing	20.6634	1.00647		29.1518	66.5143
19717.2	20	48.946	0.0387202	1.96907	0.266554	7	Extraction & Revegetation & Fencing	19.6907	1.0638		18.9939	46.0104
19768	16	42.8017	0.024217	2.0133	0.112443	7	Extraction & Revegetation & Fencing	20.133	1.03331		15.0231	41.422
19855.6	19	52.1915	0.0220826	2.02357	0.0839542	7	Extraction & Revegetation & Fencing	20.2357	1.02021		32.172	51.1575
19897	16	45.9047	0.0357152	1.992	0.366318	7	Extraction & Revegetation & Fencing	19.92	1.07311		36.8622	42.7773
19956	15	45.829	0.0172566	2.04878	0.0465118	7	Extraction & Revegetation & Fencing	20.4878	1.00985		11.4993	45.3819
19966.3	12	33.5733	0.0946552	1.92678	1.78522	7	Extraction & Revegetation & Fencing	19.2678	1.30078		11.1803	25.8102
19994.6	13	34.2558	0.0685626	1.95955	0.89519	7	Extraction & Revegetation & Fencing	19.5955	1.14889		19.4889	29.8165
20025.7	12	28.2023	0.0344952	2.0648	0.125237	7	Extraction & Revegetation & Fencing	20.648	1.02244		13.5354	27.5834
20051.4	15	28.8829	0.0656098	1.99367	0.63472	7	Extraction & Revegetation & Fencing	19.9367	1.13141		10.9666	25.5281
20083.2	11	37.0607	0.0351973	2.06138	0.180524	7	Extraction & Revegetation & Fencing	20.6138	1.0276		11.6155	36.0651
20155.3	11	35.3094	0.0806293	1.94361	1.11567	7	Extraction & Revegetation & Fencing	19.4361	1.19964		17.1269	29.4333
20196.3	11	44.9154	0.0227524	2.07889	0.112667	7	Extraction & Revegetation & Fencing	20.7889	1.01465		32.4182	44.2671
20248.2	10	28.5329	0.0214673	2.09913	0.0386042	7	Extraction & Revegetation & Fencing	20.9913	1.00682		39.623	28.3396
20307.8	13	48.7594	0.0067354	2.0818	0.0164135	7	Extraction & Revegetation & Fencing	20.818	1.00161		32.065	48.6811
20387.9	15	53.5808	0.011061	2.05836	0.0589156	7	Extraction & Revegetation & Fencing	20.5836	1.00909		34.2249	53.0982
20413.8	20	47.3626	0.0202167	2.02051	0.14789	6	Extraction	20.2051	1.0321		52.4705	45.8896
20444.2	19	56.3814	0.00937813	2.0393	0.0401458	6	Extraction	20.393	1.00945		70.374	55.8535
20509.7	24	46.3676	0.00740916	2.0358	0.0323686	6	Extraction	20.358	1.00799		57.7108	46
20540.2	26	50.4813	0.00906904	2.02882	0.049132	6	Extraction	20.2882	1.012		62.0065	49.8828
20594.7	21	38.541	0.0104607	2.03361	0.0291565	6	Extraction	20.3361	1.00848		50.7584	38.217	24.2355
20651.8	25	46.8786	0.00719589	2.0355	0.0187819	6	Extraction	20.355	1.00512		60.9507	46.64	14.1359
20687.7	24	45.0549	0.00783012	2.03677	0.0248585	6	Extraction	20.3677	1.00642		30.0225	44.7675
20749.8	23	43.4663	0.0139627	2.03236	0.0493741	6	Extraction	20.3236	1.01279		35.2568	42.9176
20785.8	28	53.3075	0.0098936	2.02016	0.0672824	6	Extraction	20.2016	1.01758		36.1867	52.3863
20843.5	21	40.1544	0.0153568	2.03889	0.0498804	6	Extraction	20.3889	1.01212		32.2705	39.6736
20872.3	22	41.9481	0.0186042	2.02994	0.0830551	6	Extraction	20.2994	1.02004		23.8681	41.124
20900.8	28	54.2145	0.011948	2.02349	0.0618558	6	Extraction	20.2349	1.01497		41.0857	53.4146
20943	26	50.0547	0.0100331	2.03647	0.0139399	6	Extraction	20.3647	1.00352		26.9844	49.8789
20980.5	23	43.9221	0.0141354	2.03331	0.0411002	6	Extraction	20.3331	1.01141		26.1621	43.4264
21025.5	20	37.2068	0.0146608	2.0333	0.0518746	6	Extraction	20.333	1.01512		22.9548	36.6527
21075.6	19	35.0048	0.019092	2.02522	0.0735588	6	Extraction	20.2522	1.02068		20.481	34.2954
21125.5	26	50.1143	0.00970279	2.02509	0.0534558	6	Extraction	20.2509	1.01446		26.9074	49.3999
21172.9	26	49.6236	0.0104501	2.02256	0.0675255	6	Extraction	20.2256	1.01718		43.9057	48.7855
21222.7	28	53.3259	0.00711949	2.02325	0.0320835	6	Extraction	20.2325	1.01024		44.3048	52.7854
21270.7	24	46.1678	0.0109622	2.03217	0.0497289	6	Extraction	20.3217	1.01217		23.6441	45.6125
21326.5	23	44.0247	0.0136355	2.03273	0.0547315	6	Extraction	20.3273	1.01358		25.1151	43.4348
21370	21	40.0121	0.015433	2.03461	0.0668238	6	Extraction	20.3461	1.01656		16.7448	39.3604
21420.5	18	34.2511	0.032196	2.04249	0.0724669	6	Extraction	20.4249	1.01776		31.0538	33.6535
21455.1	21	39.6003	0.0117527	2.04288	0.0247724	6	Extraction	20.4288	1.00667		17.7706	39.3379
21505.5	23	43.267	0.0239067	2.02448	0.109104	6	Extraction	20.2448	1.02563		17.4519	42.1858
21537.4	23	44.3815	0.0238724	2.02458	0.0970926	6	Extraction	20.2458	1.02353		17.6253	43.361
21617.6	38	63.9835	0.0144188	1.83992	0.170041	6	Extraction	18.3992	1.07369		39.7553	59.5921
21679.1	39	63.399	0.0104567	1.82008	0.110145	6	Extraction	18.2008	1.05097		57.6792	60.3242
21727.8	28	54.2187	0.0084305	2.03132	0.0230338	6	Extraction	20.3132	1.00578		27.2456	53.9073
21780.5	14	26.4962	0.0352083	2.03546	0.170576	6	Extraction	20.3546	1.04439		12.6921	25.3701
21845.2	18	34.365	0.0246523	2.02147	0.144525	6	Extraction	20.2147	1.03874		14.2772	33.0834
21908.3	18	33.8514	0.0272782	2.03245	0.144261	6	Extraction	20.3245	1.0333		15.4565	32.7604
21957	23	45.1766	0.0183503	2.02127	0.122011	6	Extraction	20.2127	1.02855		19.1149	43.9225
22005	22	42.3587	0.0259276	2.0144	0.176609	6	Extraction	20.144	1.04148		16.6762	40.6717
22058	23	44.7964	0.0238217	2.01652	0.135346	6	Extraction	20.1652	1.03292		18.2254	43.3686
22107.5	21	40.2705	0.0285672	2.01567	0.166699	6	Extraction	20.1567	1.04041		14.9568	38.7064
22157	24	45.5538	0.0255035	2.02265	0.0917499	6	Extraction	20.2265	1.02277		18.2473	44.5394
22207.6	24	47.2731	0.0216957	2.0148	0.131822	6	Extraction	20.148	1.03233		19.2527	45.7925
22256.6	18	35.5825	0.0352302	2.01201	0.238395	6	Extraction	20.1201	1.05682		14.866	33.6695
22306.2	22	42.0223	0.0252888	2.02212	0.126348	6	Extraction	20.2212	1.03017		19.694	40.7915
22367.2	23	44.6656	0.020624	2.0261	0.0808605	6	Extraction	20.261	1.02026		16.3556	43.7788
22413.6	19	36.7707	0.0263425	2.02443	0.127624	6	Extraction	20.2443	1.03274		14.0172	35.605
22449.2	21	39.3045	0.0275266	2.03076	0.0869586	6	Extraction	20.3076	1.02142		14.4209	38.4801
22513.5	23	45.2305	0.0172369	2.01091	0.152195	6	Extraction	20.1091	1.03855		19.5444	43.5515
22565.2	21	40.0149	0.0217665	2.02083	0.103745	6	Extraction	20.2083	1.02803		16.8515	38.9239
22609.2	21	39.2794	0.0289612	2.02961	0.0974713	6	Extraction	20.2961	1.0235		15.8755	38.3777
22656.5	24	45.9373	0.022358	2.02491	0.0747442	6	Extraction	20.2491	1.01903		19.1373	45.0793
22714.2	21	40.3783	0.0220433	2.02869	0.0925333	6	Extraction	20.2869	1.02305		16.9606	39.4684
22760.2	29	55.7316	0.0168809	2.01584	0.0657197	6	Extraction	20.1584	1.01787		24.6028	54.753
22808.3	27	51.1414	0.0151693	2.02115	0.0864007	6	Extraction	20.2115	1.0205		26.9968	50.114
22852.4	27	52.7973	0.0123905	2.02392	0.0622244	6	Extraction	20.2392	1.01536		32.1043	51.9986
22894.8	28	54.4647	0.0118068	2.02721	0.0407221	6	Extraction	20.2721	1.01015		24.7879	53.9174
22940.4	27	51.4012	0.0192271	2.01124	0.0667603	6	Extraction	20.1124	1.01966		25.1492	50.4102
22990.1	27	52.9782	0.0175106	2.01979	0.0843107	6	Extraction	20.1979	1.02049		36.4993	51.9146
23035.6	29	55.1808	0.0160953	2.01882	0.0760563	6	Extraction	20.1882	1.01869		25.6937	54.1682
23079.4	26	50.527	0.0207465	2.02468	0.0668815	6	Extraction	20.2468	1.01644		20.263	49.7096
23129.8	18	34.47	0.0331626	2.02144	0.201336	5	Revegetation & Fencing unmaintained	20.2144	1.04704		19.0231	32.9214
23176.8	20	37.4806	0.0175417	2.03198	0.0652823	5	Revegetation & Fencing unmaintained	20.3198	1.01816		28.6676	36.812
23222.5	20	36.5338	0.0123088	2.04331	0.0418267	5	Revegetation & Fencing unmaintained	20.4331	1.0103		18.5863	36.1615
23267.6	20	37.3197	0.0203124	2.03417	0.0783146	5	Revegetation & Fencing unmaintained	20.3417	1.01951		13.8706	36.6053
23324.7	18	34.8139	0.0305159	2.03578	0.118559	5	Revegetation & Fencing unmaintained	20.3578	1.02765		15.9091	33.8772
23406.3	19	36.228	0.0297143	2.02174	0.132596	4	Revegetation	20.2174	1.03462		18.6345	35.0156
23550.8	29	56.6034	0.023398	2.01778	0.0872436	4	Revegetation	20.1778	1.02068		32.1738	55.4565
23616.5	29	55.2107	0.0209992	2.01838	0.0826432	4	Revegetation	20.1838	1.01993		23.3646	54.1317
23709.3	23	44.4409	0.0163566	2.03603	0.0409699	4	Revegetation	20.3603	1.01002		27.5665	44.0001
23754.8	21	40.4575	0.017735	2.03912	0.0464007	4	Revegetation	20.3912	1.01144		30.4117	40
23802	21	39.0038	0.0174083	2.02266	0.045348	4	Revegetation	20.2266	1.01577		17.6698	38.3982
23853.2	21	39.571	0.0240951	2.02363	0.127821	4	Revegetation	20.2363	1.03094		21.8359	38.3834
23908.1	21	39.3723	0.0227834	2.03244	0.0785018	4	Revegetation	20.3244	1.01933		23.1402	38.6258
23955.5	19	35.9739	0.019472	2.03976	0.0771886	4	Revegetation	20.3976	1.01831		20.4284	35.327
23996.5	13	49.9222	0.024959	2.0424	0.135171	3	Revegetation & Fencing unmaintained	20.424	1.02409		28.7948	48.7476
24060.7	15	53.6693	0.0209619	2.03061	0.111217	3	Revegetation & Fencing unmaintained	20.3061	1.02491		60.0713	52.365
24109	7	42.7197	0.0146061	2.15661	0.0448787	3	Revegetation & Fencing unmaintained	21.5661	1.00523		16.755	42.4973
24190	10	50.102	0.0304606	2.03341	0.202274	3	Revegetation & Fencing unmaintained	20.3341	1.03839		26.9191	48.2498
24248	5	16.4675	0.0703953	2.2124	0.167281	3	Revegetation & Fencing unmaintained	22.124	1.02874		8.22126	16.0075
24309.8	23	43.8169	0.0204225	2.03253	0.0574171	3	Revegetation & Fencing unmaintained	20.3253	1.01406		73.7783	43.2095
24363.2	27	51.056	0.00594869	2.0314	0.0296949	3	Revegetation & Fencing unmaintained	20.314	1.00737		26.6733	50.6823
24412.4	26	50.9024	0.00923476	2.01779	0.111677	3	Revegetation & Fencing unmaintained	20.1779	1.02781		36.329	49.5251
24458.4	21	39.5489	0.0171971	2.03589	0.0448433	3	Revegetation & Fencing unmaintained	20.3589	1.01257		25.8805	39.0579
24505.6	24	45.9571	0.0127574	2.03579	0.0316969	3	Revegetation & Fencing unmaintained	20.3579	1.00792		31.3634	45.5961
24556.2	20	36.7566	0.0179147	2.03876	0.061977	3	Revegetation & Fencing unmaintained	20.3876	1.01532		41.8322	36.2019
24604.3	27	50.7174	0.0108674	2.0285	0.0434585	3	Revegetation & Fencing unmaintained	20.285	1.01075		24.0099	50.1778
24650.7	26	49.5061	0.0181396	2.01648	0.109293	3	Revegetation & Fencing unmaintained	20.1648	1.02673		26.8362	48.2172
24703.5	25	47.2015	0.01769	2.02492	0.0743706	3	Revegetation & Fencing unmaintained	20.2492	1.01838		25.6916	46.3497
24753.2	25	48.6929	0.0174035	2.02265	0.082298	3	Revegetation & Fencing unmaintained	20.2265	1.02038		33.55	47.7204
24802.1	30	56.8624	0.0129602	2.02487	0.0410044	2	No treatment	20.2487	1.0102		29.6047	56.2881
24852.7	31	60.3554	0.0109431	2.02022	0.0539433	2	No treatment	20.2022	1.01361		38.1134	59.545
24900.9	29	56.467	0.00986569	2.02242	0.0529897	2	No treatment	20.2242	1.01359		31.7652	55.7101
24950.8	26	49.9947	0.0109867	2.0234	0.0809912	2	No treatment	20.234	1.01925		29.9752	49.0507
25000.4	24	45.7971	0.0160534	2.03353	0.0467812	2	No treatment	20.3353	1.0112		26.2281	45.29
25053.3	27	51.0429	0.0137781	2.03285	0.0244982	2	No treatment	20.3285	1.00602		30.6933	50.7376
25091.6	21	39.691	0.0166128	2.03705	0.0629478	2	No treatment	20.3705	1.01496		23.7324	39.1061
25141.3	19	34.9228	0.0174273	2.0388	0.0946963	2	No treatment	20.388	1.02162		17.7013	34.1837
25191.1	21	41.232	0.0196759	2.02611	0.150218	2	No treatment	20.2611	1.03247		27.4033	39.9352
25241.2	19	35.896	0.0145978	2.04974	0.0223415	2	No treatment	20.4974	1.00576		25.102	35.6906
25283.1	17	31.236	0.0204724	2.04581	0.0909643	2	No treatment	20.4581	1.02099		14.0037	30.5937
25334.2	22	42.3372	0.0201376	2.02206	0.120402	2	No treatment	20.2206	1.02909		17.3857	41.1403
25379.4	24	45.2899	0.0222383	1.97811	0.1166	2	No treatment	19.7811	1.02932		30.2236	44
25423.7	22	40.8349	0.0180353	2.03564	0.0528449	2	No treatment	20.3564	1.01307		21.0129	40.3081
25474.8	31	59.7608	0.0151475	2.01412	0.118389	2	No treatment	20.1412	1.02587		38.9429	58.2537
25516.5	32	60.3161	0.0128476	2.02436	0.0338177	2	No treatment	20.2436	1.00841		29.0067	59.8133
25565.7	19	36.3851	0.031393	1.9557	0.323681	2	No treatment	19.557	1.07015		17.332	34
25611.6	19	37.0272	0.0285571	2.03073	0.119828	2	No treatment	20.3073	1.02853		17.247	36
25659	19	36.5288	0.0289257	2.04131	0.0588028	2	No treatment	20.4131	1.01469		17.1616	36
25707.1	14	27.4024	0.0490948	2.03251	0.227633	2	No treatment	20.3251	1.05394		10.9264	26
25757.5	18	34.7225	0.0330222	2.02623	0.154047	2	No treatment	20.2623	1.03746		14.175	33.4688
25804.1	27	52.593	0.019301	2.01784	0.116658	2	No treatment	20.1784	1.02631		22.1026	51.2445
25853.7	29	55.9908	0.0188655	2.01243	0.153251	2	No treatment	20.1243	1.03279		33.4212	54.2129
25902.3	27	51.3322	0.0170089	2.0257	0.0553277	2	No treatment	20.257	1.01366		21.2607	50.6403
25943.6	24	47.3182	0.0216219	2.01669	0.158579	2	No treatment	20.1669	1.03516		18.6101	45.7108
26003.2	25	49.376	0.0158052	2.02037	0.140171	2	No treatment	20.2037	1.02969		22.72	47.952
26052.1	23	45.0428	0.0217095	2.01856	0.184138	2	No treatment	20.1856	1.0388		79.4398	43.3603
26103.2	23	42.8754	0.00894887	2.04351	0.00729817	2	No treatment	20.4351	1.00187		15.9436	42.7952
26158.8	18	35.3343	0.0333733	2.00662	0.289935	2	No treatment	20.0662	1.0676		13.6912	33.097
26208.5	18	34.6614	0.0340181	2.0206	0.20882	2	No treatment	20.206	1.04869		28.5285	33.0521
26257.8	23	43.7167	0.01202	2.03929	0.024615	2	No treatment	20.3929	1.00623		15.2979	43.446
26307	23	44.4175	0.0171446	2.02435	0.10315	2	No treatment	20.2435	1.02457		23.1394	43.3523
26357.5	21	39.8626	0.0192629	2.03373	0.0552723	2	No treatment	20.3373	1.01527		14.6973	39.263
26422.6	16	31.6155	0.0345641	2.02005	0.252607	2	No treatment	20.2005	1.0596		11.5154	29.8373
26457.3	15	28.8153	0.0456204	2.01696	0.320195	2	No treatment	20.1696	1.07398		9.65123	26.8304
26508.7	16	31.0319	0.0475657	1.97813	0.286355	2	No treatment	19.7813	1.08986		31.9054	28.4733
26560	14	25.5836	0.0265989	2.06083	0.0749916	2	No treatment	20.6083	1.01821		15.4499	25.1261
26612.4	17	30.7952	0.0363292	2.03994	0.108612	2	No treatment	20.3994	1.02651		10.3022	30
26666.9	12	23.305	0.0748822	1.94767	0.590834	2	No treatment	19.4767	1.15289		6.86325	20.2144
26715.1	13	25.7377	0.0619041	2.00974	0.367079	2	No treatment	20.0974	1.0903		8.01193	23.606
26762	14	27.6074	0.061232	2.0153	0.323851	2	No treatment	20.153	1.07721		8.17007	25.6285
26808.9	16	29.4094	0.0562364	2.03189	0.165135	2	No treatment	20.3189	1.04075		9.04166	28.2578
26856.3	17	31.316	0.0490409	1.9623	0.175852	2	No treatment	19.623	1.04387		9.68145	30
26884	17	32.502	0.0574622	2.00236	0.309866	2	No treatment	20.0236	1.07589		16.4441	30.2095
26958.6	19	36.6122	0.0292256	2.03164	0.0997599	2	No treatment	20.3164	1.02542		12.2941	35.7046
27008	24	46.9281	0.0374709	2.00595	0.195718	1	Revegetation & Fencing	20.0595	1.04617		16.4491	44.8572
27072.5	36	63.4142	0.0220284	1.88669	0.111098	1	Revegetation & Fencing	18.8669	1.04343		17.7377	60.7745
27130.8	28	54.8085	0.0250724	2.01594	0.0936311	1	Revegetation & Fencing	20.1594	1.02302		15.1886	53.5754
27179.8	24	47.9961	0.0293573	1.99078	0.263609	1	Revegetation & Fencing	19.9078	1.0638		13.5851	45.1176
27233	25	49.2152	0.0316065	1.98811	0.1954	1	Revegetation & Fencing	19.8811	1.05482		13.2614	46.6572
27274.6	26	51.9925	0.034461	1.99748	0.21275	1	Revegetation & Fencing	19.9748	1.05088		17.183	49.4754
27332.6	31	61.4103	0.0231517	1.99653	0.152849	1	Revegetation & Fencing	19.9653	1.03995		21.6714	59.0513
27381.9	28	55.8487	0.0254617	2.00466	0.164287	1	Revegetation & Fencing	20.0466	1.03943		15.5945	53.73
27432.6	24	48.3948	0.0350585	1.99747	0.257867	1	Revegetation & Fencing	19.9747	1.06071		12.5595	45.625
27485.2	25	48.3972	0.0310788	2.01058	0.158051	1	Revegetation & Fencing	20.1058	1.03752		18.5073	46.6471
27539.3	17	32.5947	0.0346949	2.02671	0.140081	1	Revegetation & Fencing	20.2671	1.03711		10.9427	31.4283
27588.3	15	27.5251	0.0440557	2.01427	0.179178	1	Revegetation & Fencing	20.1427	1.04781		13.1668	26.2692
27636.5	19	36.2757	0.0259619	2.03422	0.095768	1	Revegetation & Fencing	20.3422	1.02351		17.489	35.4426
27684	16	29.7493	0.0354197	2.02214	0.156572	1	Revegetation & Fencing	20.2214	1.04175		10.8302	28.5571
27735.2	20	39.4289	0.0285929	2.01343	0.199748	1	Revegetation & Fencing	20.1343	1.04724		15.0116	37.6505
27785.6	20	38.4687	0.0368329	2.01843	0.166148	1	Revegetation & Fencing	20.1843	1.04016		12.2617	36.9835
27835	21	40.1761	0.0372048	2.014	0.163875	1	Revegetation & Fencing	20.14	1.04047		11.7044	38.6134
27884.3	23	45.1487	0.0332694	2.00487	0.197667	1	Revegetation & Fencing	20.0487	1.0478		13.8004	43.0889
27934.3	23	44.3958	0.0348489	2.0052	0.199198	1	Revegetation & Fencing	20.052	1.04833		13.3437	42.3491
27960.3	21	40.8096	0.0366409	2.01357	0.205532	1	Revegetation & Fencing	20.1357	1.04719		#DIV/0!	38.9707

## Sheet: thalweg var table
reach_number	WP_val	length_of_reach	num_rows	standard_dev_of_depth	vector_dispersion	sum_of_height_dif	chainages_per_meter	vector_dispersion_x100	standard_dev_of_depth_x10	Chain and tape	Column1
1	952.385	952.316	20	0.000820914	0.0527026	0.00737154	0.0210014	5.27026	0.00820914	1.00007	0.0820914
2	2156.8	2156.46	45	0.000398209	0.0228759	0.0168709	0.0208675	2.28759	0.00398209	1.00016	0.0398209
3	756.795	756.643	15	0.00103948	0.0716233	0.0232675	0.0198244	7.16233	0.0103948	1.0002	0.103948
4	549.297	549.278	9	0.000854772	0.125047	0.00342063	0.0163851	12.5047	0.00854772	1.00003	0.0854772
5	194.976	194.943	5	0.00382697	0.25017	0.0160964	0.0256485	25.017	0.0382697	1.00017	0.382697
6	2665.79	2665.6	56	0.000269372	0.0182685	0.006034	0.0210084	1.82685	0.00269372	1.00007	0.0269372
7	1676.01	1648.83	55	0.00145097	0.117565	0.235616	0.0333569	11.7565	0.0145097	1.01648	0.145097
8	619.993	617.156	15	0.0028537	0.122641	0.080622	0.024305	12.2641	0.028537	1.0046	0.28537
9	2490.3	2487.36	46	0.000805334	0.035445	0.068152	0.0184935	3.5445	0.00805334	1.00118	0.0805334
10	1542.3	1534.58	28	0.00127031	0.1118	0.0939766	0.0182461	11.18	0.0127031	1.00503	0.127031
11	13806.7	13801.9	284	5.13053e-05	0.00637175	0.0108983	0.0205769	0.637175	0.000513053	1.00035	0.00513053
	27.4113
	3.32609
